# Supplementary material for: ﻿A new species of the genus Leptobrachella Smith 1925 (Amphibia, Anura, Megophryidae) from Guangxi, China
Source: Zookeys. 2023 Sep 1;1178:1–16. doi: 10.3897/zookeys.1178.106038 (PMC10492038; doi:10.3897/zookeys.1178.106038)
Supplement: XML Treatment for Leptobrachella wumingensis [file zookeys.1178.106038-treatment1.xml]

<!DOCTYPE tp:taxon-treatment
  PUBLIC "-//TaxonX//DTD Taxonomic Treatment Publishing DTD v0 20100105//EN" "tax-treatment-NSO.dtd">
<tp:taxon-treatment xmlns:tp="http://www.plazi.org/taxpub"><tp:treatment-meta><kwd-group><label>Taxon classification</label><kwd>
                <named-content content-type="kingdom">Animalia</named-content>
              </kwd><kwd>
                <named-content content-type="order">Anura</named-content>
              </kwd><kwd>
                <named-content content-type="family">Megophryidae</named-content>
              </kwd></kwd-group><mixed-citation publication-type="journal"><person-group><name><surname>Chen</surname><given-names>Wei-Cai</given-names></name><name><surname>Peng</surname><given-names>Wan-Xiao</given-names></name><name><surname>Li</surname><given-names>Peng</given-names></name><name><surname>Yu</surname><given-names>Gui-Dong</given-names></name></person-group><article-title>﻿A new species of the genus <italic><tp:taxon-name><tp:taxon-name-part taxon-name-part-type="genus" reg="Leptobrachella">Leptobrachella</tp:taxon-name-part></tp:taxon-name></italic> Smith 1925 (<tp:taxon-name><tp:taxon-name-part taxon-name-part-type="class">Amphibia</tp:taxon-name-part></tp:taxon-name>, <tp:taxon-name><tp:taxon-name-part taxon-name-part-type="order">Anura</tp:taxon-name-part></tp:taxon-name>, <tp:taxon-name><tp:taxon-name-part taxon-name-part-type="family">Megophryidae</tp:taxon-name-part></tp:taxon-name>) from Guangxi, China</article-title><source>Zookeys</source><day>01</day><month>09</month><year>2023</year><volume>1178</volume><fpage>1</fpage><lpage>16</lpage><pub-id pub-id-type="doi">10.3897/zookeys.1178.106038</pub-id></mixed-citation></tp:treatment-meta><tp:nomenclature><label>﻿</label><tp:taxon-name>
              <object-id xmlns:xlink="http://www.w3.org/1999/xlink" content-type="arpha" xlink:type="simple">D1E78D64-CBEB-520C-B54F-FA2ED125CE5C</object-id>
              <tp:taxon-name-part taxon-name-part-type="genus" reg="Leptobrachella">Leptobrachella</tp:taxon-name-part>
              <tp:taxon-name-part taxon-name-part-type="species" reg="wumingensis">wumingensis</tp:taxon-name-part>
              <object-id xmlns:xlink="http://www.w3.org/1999/xlink" content-type="zoobank" xlink:type="simple">https://zoobank.org/2FC88888-1A4C-4042-93E1-FE7F52A27AF7</object-id>
            </tp:taxon-name><tp:taxon-status xmlns:xlink="http://www.w3.org/1999/xlink" xlink:type="simple">sp. nov.</tp:taxon-status><xref ref-type="fig" rid="F4">Figs 4</xref><xref ref-type="fig" rid="F5">, 5</xref></tp:nomenclature><tp:treatment-sec sec-type="type material" id="SECID0EWRAI"><title>Type materials.</title><p><bold><italic>Holotype</italic>.</bold><abbrev xmlns:xlink="http://www.w3.org/1999/xlink" xlink:title="Nanning Normal University" id="ABBRID0EBSAI" xlink:type="simple">NNU</abbrev> 01058, adult male, collected at the Damingshan National Nature Reserve, Wuming District, Nanning City, Guangxi, China (<named-content xmlns:xlink="http://www.w3.org/1999/xlink" content-type="dwc:verbatimCoordinates" xlink:type="simple"><named-content content-type="geo-json" specific-use="{&#34;type&#34;:&#34;Point&#34;,&#34;coordinates&#34;:[108.395000,23.507000]}" id="NCID0EISAI" xlink:type="simple">23.507°N, 108.395°E</named-content></named-content>; elevation 1214 m), collected by Wei-Cai Chen on 12 April 2023. <bold><italic>Paratypes</italic>.</bold><abbrev xmlns:xlink="http://www.w3.org/1999/xlink" xlink:title="Nanning Normal University" id="ABBRID0ERSAI" xlink:type="simple">NNU</abbrev> 201907009, <abbrev xmlns:xlink="http://www.w3.org/1999/xlink" xlink:title="Nanning Normal University" id="ABBRID0EVSAI" xlink:type="simple">NNU</abbrev> 01086, two adult males, collected at the same locality as the holotype; <abbrev xmlns:xlink="http://www.w3.org/1999/xlink" xlink:title="Nanning Normal University" id="ABBRID0EZSAI" xlink:type="simple">NNU</abbrev> 201907009 collected by Gui-Dong Yu on 23 May 2019, <abbrev xmlns:xlink="http://www.w3.org/1999/xlink" xlink:title="Nanning Normal University" id="ABBRID0E4SAI" xlink:type="simple">NNU</abbrev> 01086 collected by Wei-Cai Chen on 14 April 2023; <abbrev xmlns:xlink="http://www.w3.org/1999/xlink" xlink:title="Nanning Normal University" id="ABBRID0EBTAI" xlink:type="simple">NNU</abbrev> 00283–6, four adult females collected at the same locality as the holotype on 16 June 2021 by Wei-Cai Chen; <abbrev xmlns:xlink="http://www.w3.org/1999/xlink" xlink:title="Nanning Normal University" id="ABBRID0EFTAI" xlink:type="simple">NNU</abbrev> 01059–60, two adult females collected at the same locality as the holotype on 12 April 2023 by Wei-Cai Chen.</p></tp:treatment-sec><tp:treatment-sec sec-type="etymology" id="SECID0EJTAI"><title>Etymology.</title><p>The specific name ‘<italic>wumingensis</italic>’ is derived from the type locality, Wuming District, Nanning City, Guangxi, China. The proposed common name in English is Wuming Leaf Litter Toad, and in Chinese, it is called Wu Ming Zhang Tu Chan (武鸣掌突蟾).</p></tp:treatment-sec><tp:treatment-sec sec-type="diagnosis" id="SECID0ERTAI"><title>Diagnosis.</title><p><italic><tp:taxon-name><tp:taxon-name-part taxon-name-part-type="genus" reg="Leptobrachella">Leptobrachella</tp:taxon-name-part><tp:taxon-name-part taxon-name-part-type="species" reg="wumingensis">wumingensis</tp:taxon-name-part></tp:taxon-name></italic> sp. nov. is classified under <italic><tp:taxon-name><tp:taxon-name-part taxon-name-part-type="genus" reg="Leptobrachella">Leptobrachella</tp:taxon-name-part></tp:taxon-name></italic> based on specific morphological features, including its relatively small body size, presence of an inner metacarpal tubercle, macro-glands on the supra-axillary and femoral glands, lack of vomerine teeth, and a whitish vertical bar on the anterior tip of the snout, according to previous studies (<xref ref-type="bibr" rid="B6">Dubois 1983</xref>; <xref ref-type="bibr" rid="B11">Lathrop et al. 1998</xref>; <xref ref-type="bibr" rid="B5">Delorme et al. 2006</xref>; <xref ref-type="bibr" rid="B12">Matsui 2006</xref>). <italic><tp:taxon-name><tp:taxon-name-part taxon-name-part-type="genus" reg="Leptobrachella">Leptobrachella</tp:taxon-name-part><tp:taxon-name-part taxon-name-part-type="species" reg="wumingensis">wumingensis</tp:taxon-name-part></tp:taxon-name></italic> sp. nov. can be differentiated from other species in its genus by a combination of the following characters: (1) medium size (<abbrev xmlns:xlink="http://www.w3.org/1999/xlink" xlink:title="snout-vent length" id="ABBRID0EEVAI" xlink:type="simple">SVL</abbrev> 26.0–26.7 mm in males, 30.6–34.8 mm in females); (2) absence of toe webbing and lateral fringes; (3) shagreened and granular dorsal surface; (4) pale brown dorsum with darker brown markings; (5) iris bicolored, with the upper half copper and fading to silver in the lower half; (6) presence of small irregular black spots and tangerine tubercles on the flanks; and (7) two types of advertisement callings and high dominant frequencies.</p></tp:treatment-sec><tp:treatment-sec sec-type="description" id="SECID0EIVAI"><title>Description of holotype.</title><p>Head length almost equal to width (<abbrev xmlns:xlink="http://www.w3.org/1999/xlink" xlink:title="head width at commissure of jaws" id="ABBRID0EOVAI" xlink:type="simple">HW</abbrev>/<abbrev xmlns:xlink="http://www.w3.org/1999/xlink" xlink:title="head length from tip of snout to rear of jaws" id="ABBRID0ESVAI" xlink:type="simple">HL</abbrev> = 1.02); snout bluntly rounded in profile and dorsal view, projecting slightly over lower jaw; nostril oval-shaped, closer to tip of snout than eye; canthus rostralis distinct; loreal region distinctly sloping, slightly concave; pupil vertical; eye diameter less than snout length (<abbrev xmlns:xlink="http://www.w3.org/1999/xlink" xlink:title="diameter of the exposed portion of eye" id="ABBRID0EWVAI" xlink:type="simple">ED</abbrev>/<abbrev xmlns:xlink="http://www.w3.org/1999/xlink" xlink:title="snout length from tip of snout to the anterior eye" id="ABBRID0E1VAI" xlink:type="simple">SNT</abbrev> = 0.96); tympanum distinct and rounded, diameter about 49% that of eye; vomerine teeth absent; tongue with a deep notch at posterior tip; supratympanic fold distinctly raised from corner of eye to the posterior of tympanum (Fig. <xref ref-type="fig" rid="F4">4A–D</xref>).</p><fig id="F4" position="float" orientation="portrait"><object-id xmlns:xlink="http://www.w3.org/1999/xlink" content-type="doi" xlink:type="simple">10.3897/zookeys.1178.106038.figure4</object-id><object-id xmlns:xlink="http://www.w3.org/1999/xlink" content-type="arpha" xlink:type="simple">9200594F-3826-54A3-9F92-73B733891330</object-id><label>Figure 4.</label><caption><p>Morphological characters of <italic><tp:taxon-name><tp:taxon-name-part taxon-name-part-type="genus" reg="Leptobrachella">L.</tp:taxon-name-part><tp:taxon-name-part taxon-name-part-type="species" reg="wumingensis">wumingensis</tp:taxon-name-part></tp:taxon-name></italic> sp. nov. (<abbrev xmlns:xlink="http://www.w3.org/1999/xlink" xlink:title="Nanning Normal University" id="ABBRID0EVWAI" xlink:type="simple">NNU</abbrev> 01058) <bold>A</bold> dorsal view <bold>B</bold> ventral view <bold>C, D</bold> lateral view <bold>E</bold> ventral view of hand <bold>F</bold> ventral view of foot.</p></caption><graphic xmlns:xlink="http://www.w3.org/1999/xlink" xlink:href="zookeys-1178-001_article-106038__-g004.jpg" position="float" orientation="portrait" xlink:type="simple" id="oo_899700.jpg"><uri content-type="original_file" xlink:type="simple">https://binary.pensoft.net/fig/899700</uri></graphic></fig><p>Tips of fingers slightly swollen; relative finger lengths I &lt; II &lt; IV &lt; III; subarticular tubercles absent; prominent inner palmar tubercle, small outer palmar tubercle; finger webbing and dermal fringes absent; nuptial pad on fingers absent. Tips of toes rounded, slightly swollen; relative toe lengths I &lt; II &lt; V = III &lt; IV; subarticular tubercles absent, replaced by dermal ridges; prominent and elongated inner metatarsal tubercle; outer metatarsal tubercle absent; toe webbing and lateral fringes absent. Tibia 48% of <abbrev xmlns:xlink="http://www.w3.org/1999/xlink" xlink:title="snout-vent length" id="ABBRID0EKXAI" xlink:type="simple">SVL</abbrev>; tibiotarsal articulation reaching middle of eye; heels meeting when hindlimbs flexed at right angles with respect to body (Fig. <xref ref-type="fig" rid="F4">4E, F</xref>).</p><p>Dorsal surface shagreened and granular; upper eyelid with small tubercles; ventral surface without tubercles; flanks with sparse tubercles; pectoral glands elongated, approximately 2.1 mm in diameter; small femoral glands oval, approximately 0.6 mm in diameter, closer to knee than to vent; supra-axillary glands oval, approximately 0.8 mm in diameter; ventrolateral glandular line discrete; ventral surface of thigh with some tubercles (Fig. <xref ref-type="fig" rid="F4">4A–D</xref>).</p></tp:treatment-sec><tp:treatment-sec sec-type="Color in life" id="SECID0EYXAI"><title>Color in life.</title><p>Dorsum light brown with brown markings, an inverted triangle marking between eyes, an irregular brown marking on scapular region, a brown ‘Λ’ marking on rear of dorsum; tympanum pale brown; supratympanic fold black from the posterior corner of eye to the anterior of supra-axillary glands; two wide black bars on upper lip; five irregular black spots and several small light tangerine tubercles on flanks; transverse brown bars on dorsal surface of hindlimbs; upper arms light orange; belly with tiny creamy white spots; throat creamy white with tiny light brown spots; lower jaw with creamy white tubercles; ventral surfaces of limbs with sparse creamy white tubercles; pectoral and femoral glands creamy white, supra-axillary glands light orange; pupil black; iris bicolored, upper half copper, fading to silver in lower half (Fig. <xref ref-type="fig" rid="F4">4A–D</xref>).</p></tp:treatment-sec><tp:treatment-sec sec-type="Color in preservative" id="SECID0ECYAI"><title>Color in preservative.</title><p>The dorsum and limb surfaces are faded to uniform light brown. Irregular black spots on flanks and bars on limbs are darkish brown. The throat, chest, and belly are creamy white, and pectoral, femoral, supra-axillary, and ventrolateral glands are also creamy white.</p></tp:treatment-sec><tp:treatment-sec sec-type="variation" id="SECID0EHYAI"><title>Variation.</title><p>The measurements of the type series are shown in Table <xref ref-type="table" rid="T2">2</xref>. The holotype and paratypes exhibit similar color patterns. Females are larger than males in terms of body size. The number of black spots on the flanks varies, ranging from five to eight (Fig. <xref ref-type="fig" rid="F5">5A, B</xref>). Some individuals have more tubercles on their flanks and their dorsum are rougher compared to the holotype (Fig. <xref ref-type="fig" rid="F5">5C</xref>).</p><table-wrap id="T2" position="float" orientation="portrait"><label>Table 2.</label><caption><p>Measurements of voucher specimens of <italic><tp:taxon-name><tp:taxon-name-part taxon-name-part-type="genus" reg="Leptobrachella">L.</tp:taxon-name-part><tp:taxon-name-part taxon-name-part-type="species" reg="wumingensis">wumingensis</tp:taxon-name-part></tp:taxon-name></italic> sp. nov. (mm). Abbreviations defined in text.</p></caption><table id="TID0EEIBI" rules="all"><tbody><tr><th rowspan="1" colspan="1"/><th rowspan="1" colspan="1"><abbrev xmlns:xlink="http://www.w3.org/1999/xlink" xlink:title="Nanning Normal University" id="ABBRID0EZZAI" xlink:type="simple">NNU</abbrev> 01058</th><th rowspan="1" colspan="1"><abbrev xmlns:xlink="http://www.w3.org/1999/xlink" xlink:title="Nanning Normal University" id="ABBRID0EB1AI" xlink:type="simple">NNU</abbrev> 01086</th><th rowspan="1" colspan="1"><abbrev xmlns:xlink="http://www.w3.org/1999/xlink" xlink:title="Nanning Normal University" id="ABBRID0EJ1AI" xlink:type="simple">NNU</abbrev> 201907009</th><th rowspan="1" colspan="1"><abbrev xmlns:xlink="http://www.w3.org/1999/xlink" xlink:title="Nanning Normal University" id="ABBRID0ER1AI" xlink:type="simple">NNU</abbrev> 00283</th><th rowspan="1" colspan="1"><abbrev xmlns:xlink="http://www.w3.org/1999/xlink" xlink:title="Nanning Normal University" id="ABBRID0EZ1AI" xlink:type="simple">NNU</abbrev> 00284</th><th rowspan="1" colspan="1"><abbrev xmlns:xlink="http://www.w3.org/1999/xlink" xlink:title="Nanning Normal University" id="ABBRID0EB2AI" xlink:type="simple">NNU</abbrev> 00285</th><th rowspan="1" colspan="1"><abbrev xmlns:xlink="http://www.w3.org/1999/xlink" xlink:title="Nanning Normal University" id="ABBRID0EJ2AI" xlink:type="simple">NNU</abbrev> 00286</th><th rowspan="1" colspan="1"><abbrev xmlns:xlink="http://www.w3.org/1999/xlink" xlink:title="Nanning Normal University" id="ABBRID0ER2AI" xlink:type="simple">NNU</abbrev> 01059</th><th rowspan="1" colspan="1"><abbrev xmlns:xlink="http://www.w3.org/1999/xlink" xlink:title="Nanning Normal University" id="ABBRID0EZ2AI" xlink:type="simple">NNU</abbrev> 01060</th></tr><tr><td rowspan="1" colspan="1">Sex</td><td rowspan="1" colspan="1">Male</td><td rowspan="1" colspan="1">Male</td><td rowspan="1" colspan="1">Male</td><td rowspan="1" colspan="1">Female</td><td rowspan="1" colspan="1">Female</td><td rowspan="1" colspan="1">Female</td><td rowspan="1" colspan="1">Female</td><td rowspan="1" colspan="1">Female</td><td rowspan="1" colspan="1">Female</td></tr><tr><td rowspan="1" colspan="1">
                      <abbrev xmlns:xlink="http://www.w3.org/1999/xlink" xlink:title="snout-vent length" id="ABBRID0EB4AI" xlink:type="simple">SVL</abbrev>
                    </td><td rowspan="1" colspan="1">26.7</td><td rowspan="1" colspan="1">26.6</td><td rowspan="1" colspan="1">26.0</td><td rowspan="1" colspan="1">31.2</td><td rowspan="1" colspan="1">31.5</td><td rowspan="1" colspan="1">30.6</td><td rowspan="1" colspan="1">31.9</td><td rowspan="1" colspan="1">34.8</td><td rowspan="1" colspan="1">31.6</td></tr><tr><td rowspan="1" colspan="1">
                      <abbrev xmlns:xlink="http://www.w3.org/1999/xlink" xlink:title="head length from tip of snout to rear of jaws" id="ABBRID0EF5AI" xlink:type="simple">HL</abbrev>
                    </td><td rowspan="1" colspan="1">8.7</td><td rowspan="1" colspan="1">8.7</td><td rowspan="1" colspan="1">8.9</td><td rowspan="1" colspan="1">10.2</td><td rowspan="1" colspan="1">10.0</td><td rowspan="1" colspan="1">10.2</td><td rowspan="1" colspan="1">10.8</td><td rowspan="1" colspan="1">10.4</td><td rowspan="1" colspan="1">11.2</td></tr><tr><td rowspan="1" colspan="1">
                      <abbrev xmlns:xlink="http://www.w3.org/1999/xlink" xlink:title="head width at commissure of jaws" id="ABBRID0EJ6AI" xlink:type="simple">HW</abbrev>
                    </td><td rowspan="1" colspan="1">8.9</td><td rowspan="1" colspan="1">9.0</td><td rowspan="1" colspan="1">9.3</td><td rowspan="1" colspan="1">10.5</td><td rowspan="1" colspan="1">10.6</td><td rowspan="1" colspan="1">10.8</td><td rowspan="1" colspan="1">10.8</td><td rowspan="1" colspan="1">11.0</td><td rowspan="1" colspan="1">11.2</td></tr><tr><td rowspan="1" colspan="1">
                      <abbrev xmlns:xlink="http://www.w3.org/1999/xlink" xlink:title="snout length from tip of snout to the anterior eye" id="ABBRID0ENABI" xlink:type="simple">SNT</abbrev>
                    </td><td rowspan="1" colspan="1">3.4</td><td rowspan="1" colspan="1">3.8</td><td rowspan="1" colspan="1">3.7</td><td rowspan="1" colspan="1">4.3</td><td rowspan="1" colspan="1">4.2</td><td rowspan="1" colspan="1">4.1</td><td rowspan="1" colspan="1">4.0</td><td rowspan="1" colspan="1">4.5</td><td rowspan="1" colspan="1">4.3</td></tr><tr><td rowspan="1" colspan="1">
                      <abbrev xmlns:xlink="http://www.w3.org/1999/xlink" xlink:title="diameter of the exposed portion of eye" id="ABBRID0ERBBI" xlink:type="simple">ED</abbrev>
                    </td><td rowspan="1" colspan="1">3.2</td><td rowspan="1" colspan="1">3.6</td><td rowspan="1" colspan="1">3.4</td><td rowspan="1" colspan="1">4.3</td><td rowspan="1" colspan="1">4.8</td><td rowspan="1" colspan="1">4.6</td><td rowspan="1" colspan="1">4.1</td><td rowspan="1" colspan="1">3.7</td><td rowspan="1" colspan="1">3.6</td></tr><tr><td rowspan="1" colspan="1">
                      <abbrev xmlns:xlink="http://www.w3.org/1999/xlink" xlink:title="interorbital distance" id="ABBRID0EVCBI" xlink:type="simple">IOD</abbrev>
                    </td><td rowspan="1" colspan="1">3.0</td><td rowspan="1" colspan="1">2.7</td><td rowspan="1" colspan="1">2.8</td><td rowspan="1" colspan="1">3.1</td><td rowspan="1" colspan="1">3.3</td><td rowspan="1" colspan="1">3.6</td><td rowspan="1" colspan="1">3.3</td><td rowspan="1" colspan="1">3.4</td><td rowspan="1" colspan="1">2.9</td></tr><tr><td rowspan="1" colspan="1">
                      <abbrev xmlns:xlink="http://www.w3.org/1999/xlink" xlink:title="internarial distance" id="ABBRID0EZDBI" xlink:type="simple">IN</abbrev>
                    </td><td rowspan="1" colspan="1">2.7</td><td rowspan="1" colspan="1">2.6</td><td rowspan="1" colspan="1">2.2</td><td rowspan="1" colspan="1">3.4</td><td rowspan="1" colspan="1">3.5</td><td rowspan="1" colspan="1">3.6</td><td rowspan="1" colspan="1">3.4</td><td rowspan="1" colspan="1">3.2</td><td rowspan="1" colspan="1">3.0</td></tr><tr><td rowspan="1" colspan="1">
                      <abbrev xmlns:xlink="http://www.w3.org/1999/xlink" xlink:title="horizontal diameter of tympanum" id="ABBRID0E4EBI" xlink:type="simple">TD</abbrev>
                    </td><td rowspan="1" colspan="1">1.6</td><td rowspan="1" colspan="1">1.8</td><td rowspan="1" colspan="1">1.8</td><td rowspan="1" colspan="1">2.4</td><td rowspan="1" colspan="1">2.4</td><td rowspan="1" colspan="1">1.9</td><td rowspan="1" colspan="1">2.1</td><td rowspan="1" colspan="1">2.1</td><td rowspan="1" colspan="1">2.0</td></tr><tr><td rowspan="1" colspan="1">
                      <abbrev xmlns:xlink="http://www.w3.org/1999/xlink" xlink:title="distance from anterior edge of the tympanum to posterior corner of eye" id="ABBRID0EBGBI" xlink:type="simple">TED</abbrev>
                    </td><td rowspan="1" colspan="1">0.9</td><td rowspan="1" colspan="1">1.0</td><td rowspan="1" colspan="1">0.8</td><td rowspan="1" colspan="1">1.3</td><td rowspan="1" colspan="1">1.3</td><td rowspan="1" colspan="1">1.1</td><td rowspan="1" colspan="1">1.4</td><td rowspan="1" colspan="1">1.1</td><td rowspan="1" colspan="1">0.9</td></tr><tr><td rowspan="1" colspan="1">
                      <abbrev xmlns:xlink="http://www.w3.org/1999/xlink" xlink:title="manus length from tip of third finger to base of inner palmar tubercle" id="ABBRID0EFHBI" xlink:type="simple">ML</abbrev>
                    </td><td rowspan="1" colspan="1">6.2</td><td rowspan="1" colspan="1">5.8</td><td rowspan="1" colspan="1">6.1</td><td rowspan="1" colspan="1">7.3</td><td rowspan="1" colspan="1">7.3</td><td rowspan="1" colspan="1">7.6</td><td rowspan="1" colspan="1">7.4</td><td rowspan="1" colspan="1">7.3</td><td rowspan="1" colspan="1">7.2</td></tr><tr><td rowspan="1" colspan="1">
                      <abbrev xmlns:xlink="http://www.w3.org/1999/xlink" xlink:title="forelimb length from elbow to the tip of third finger" id="ABBRID0EJIBI" xlink:type="simple">FLL</abbrev>
                    </td><td rowspan="1" colspan="1">11.5</td><td rowspan="1" colspan="1">11.9</td><td rowspan="1" colspan="1">11.4</td><td rowspan="1" colspan="1">14.3</td><td rowspan="1" colspan="1">14.5</td><td rowspan="1" colspan="1">14.4</td><td rowspan="1" colspan="1">14.4</td><td rowspan="1" colspan="1">13.8</td><td rowspan="1" colspan="1">14.4</td></tr><tr><td rowspan="1" colspan="1">
                      <abbrev xmlns:xlink="http://www.w3.org/1999/xlink" xlink:title="thigh length from vent to knee" id="ABBRID0ENJBI" xlink:type="simple">THL</abbrev>
                    </td><td rowspan="1" colspan="1">12.3</td><td rowspan="1" colspan="1">11.7</td><td rowspan="1" colspan="1">12.9</td><td rowspan="1" colspan="1">14.9</td><td rowspan="1" colspan="1">16.3</td><td rowspan="1" colspan="1">15.4</td><td rowspan="1" colspan="1">15.6</td><td rowspan="1" colspan="1">14.1</td><td rowspan="1" colspan="1">14.0</td></tr><tr><td rowspan="1" colspan="1">
                      <abbrev xmlns:xlink="http://www.w3.org/1999/xlink" xlink:title="tibia length with flexed hindlimb" id="ABBRID0ERKBI" xlink:type="simple">TIB</abbrev>
                    </td><td rowspan="1" colspan="1">12.7</td><td rowspan="1" colspan="1">12.8</td><td rowspan="1" colspan="1">12.8</td><td rowspan="1" colspan="1">14.4</td><td rowspan="1" colspan="1">15.9</td><td rowspan="1" colspan="1">15.4</td><td rowspan="1" colspan="1">15.9</td><td rowspan="1" colspan="1">14.9</td><td rowspan="1" colspan="1">15.2</td></tr><tr><td rowspan="1" colspan="1">
                      <abbrev xmlns:xlink="http://www.w3.org/1999/xlink" xlink:title="pes length from tip of fourth toe to base of inner metatarsal tubercle" id="ABBRID0EVLBI" xlink:type="simple">PL</abbrev>
                    </td><td rowspan="1" colspan="1">11.5</td><td rowspan="1" colspan="1">11.4</td><td rowspan="1" colspan="1">11.4</td><td rowspan="1" colspan="1">13.4</td><td rowspan="1" colspan="1">14.4</td><td rowspan="1" colspan="1">14.0</td><td rowspan="1" colspan="1">14.2</td><td rowspan="1" colspan="1">13.6</td><td rowspan="1" colspan="1">13.7</td></tr><tr><td rowspan="1" colspan="1">
                      <abbrev xmlns:xlink="http://www.w3.org/1999/xlink" xlink:title="and maximum diameter of femoral gland" id="ABBRID0EZMBI" xlink:type="simple">FEM</abbrev>
                    </td><td rowspan="1" colspan="1">0.6</td><td rowspan="1" colspan="1">0.7</td><td rowspan="1" colspan="1">0.7</td><td rowspan="1" colspan="1">1.5</td><td rowspan="1" colspan="1">1.5</td><td rowspan="1" colspan="1">1.4</td><td rowspan="1" colspan="1">1.2</td><td rowspan="1" colspan="1">1.1</td><td rowspan="1" colspan="1">1.0</td></tr></tbody></table></table-wrap><fig id="F5" position="float" orientation="portrait"><object-id xmlns:xlink="http://www.w3.org/1999/xlink" content-type="doi" xlink:type="simple">10.3897/zookeys.1178.106038.figure5</object-id><object-id xmlns:xlink="http://www.w3.org/1999/xlink" content-type="arpha" xlink:type="simple">A1540B12-69B3-5E94-B5BB-406BE0778786</object-id><label>Figure 5.</label><caption><p><bold>A</bold> dorsolateral view of <abbrev xmlns:xlink="http://www.w3.org/1999/xlink" xlink:title="Nanning Normal University" id="ABBRID0ECOBI" xlink:type="simple">NNU</abbrev> 01086 <bold>B</bold> dorsolateral view of <abbrev xmlns:xlink="http://www.w3.org/1999/xlink" xlink:title="Nanning Normal University" id="ABBRID0EIOBI" xlink:type="simple">NNU</abbrev> 01059 <bold>C</bold> dorsolateral view of <abbrev xmlns:xlink="http://www.w3.org/1999/xlink" xlink:title="Nanning Normal University" id="ABBRID0EOOBI" xlink:type="simple">NNU</abbrev> 00285 <bold>D</bold><abbrev xmlns:xlink="http://www.w3.org/1999/xlink" xlink:title="Nanning Normal University" id="ABBRID0EUOBI" xlink:type="simple">NNU</abbrev> 201907009 in habitat (photo taken <italic>in situ</italic>) <bold>E</bold><abbrev xmlns:xlink="http://www.w3.org/1999/xlink" xlink:title="Nanning Normal University" id="ABBRID0E3OBI" xlink:type="simple">NNU</abbrev> 00283 in habitat (photo taken <italic>in situ</italic>) <bold>F</bold> eggs (<abbrev xmlns:xlink="http://www.w3.org/1999/xlink" xlink:title="Nanning Normal University" id="ABBRID0EEPBI" xlink:type="simple">NNU</abbrev> 01059).</p></caption><graphic xmlns:xlink="http://www.w3.org/1999/xlink" xlink:href="zookeys-1178-001_article-106038__-g005.jpg" position="float" orientation="portrait" xlink:type="simple" id="oo_899701.jpg"><uri content-type="original_file" xlink:type="simple">https://binary.pensoft.net/fig/899701</uri></graphic></fig></tp:treatment-sec><tp:treatment-sec sec-type="ecology" id="SECID0ENPBI"><title>Ecology and distribution.</title><p><italic><tp:taxon-name><tp:taxon-name-part taxon-name-part-type="genus" reg="Leptobrachella">Leptobrachella</tp:taxon-name-part><tp:taxon-name-part taxon-name-part-type="species" reg="wumingensis">wumingensis</tp:taxon-name-part></tp:taxon-name></italic> sp. nov. inhabits evergreen forests in the <abbrev xmlns:xlink="http://www.w3.org/1999/xlink" xlink:title="Damingshan National Nature Reserve" id="ABBRID0E5PBI" xlink:type="simple">DMS</abbrev> at elevations of 1000–1200 m. All specimens were discovered over 10 m away from rocky streams (Fig. <xref ref-type="fig" rid="F5">5D, E</xref>). The species’ advertisement calls were heard on the rocks in mid-April, and creamy white eggs were found on females’ abdomens in April (Fig. <xref ref-type="fig" rid="F5">5F</xref>). We dissected four females collected in June and found no eggs in their abdomens. We speculate that the breeding period of the new species is between April and May. Since 2019, we have surveyed over ten rocky streams similar to the type locality but failed to find more sites where the new species occurs. The population of the new species is very rare; we have visited the type locality more than ten times since 2019, but only encountered nine adults. Although both <italic><tp:taxon-name><tp:taxon-name-part taxon-name-part-type="genus" reg="Leptobrachella">L.</tp:taxon-name-part><tp:taxon-name-part taxon-name-part-type="species" reg="wumingensis">wumingensis</tp:taxon-name-part></tp:taxon-name></italic> sp. nov. and <italic><tp:taxon-name><tp:taxon-name-part taxon-name-part-type="genus" reg="Leptobrachella">L.</tp:taxon-name-part><tp:taxon-name-part taxon-name-part-type="species" reg="damingshanensis">damingshanensis</tp:taxon-name-part></tp:taxon-name></italic> occur in the <abbrev xmlns:xlink="http://www.w3.org/1999/xlink" xlink:title="Damingshan National Nature Reserve" id="ABBRID0EARBI" xlink:type="simple">DMS</abbrev>, the two species do not inhabit the same streams, and the closest site where both species are found is 10 km away. Currently, <italic><tp:taxon-name><tp:taxon-name-part taxon-name-part-type="genus" reg="Leptobrachella">L.</tp:taxon-name-part><tp:taxon-name-part taxon-name-part-type="species" reg="wumingensis">wumingensis</tp:taxon-name-part></tp:taxon-name></italic> sp. nov. is only known to occur in the <abbrev xmlns:xlink="http://www.w3.org/1999/xlink" xlink:title="Damingshan National Nature Reserve" id="ABBRID0EPRBI" xlink:type="simple">DMS</abbrev> (Fig. <xref ref-type="fig" rid="F1">1</xref>).</p></tp:treatment-sec><tp:treatment-sec sec-type="comparisons" id="SECID0EXRBI"><title>Comparisons.</title><p>To begin with, <italic><tp:taxon-name><tp:taxon-name-part taxon-name-part-type="genus" reg="Leptobrachella">L.</tp:taxon-name-part><tp:taxon-name-part taxon-name-part-type="species" reg="wumingensis">wumingensis</tp:taxon-name-part></tp:taxon-name></italic> sp. nov. is distinguished from <italic><tp:taxon-name><tp:taxon-name-part taxon-name-part-type="genus" reg="Leptobrachella">Leptobrachella</tp:taxon-name-part></tp:taxon-name></italic> species found south of the Isthmus of Kra, Malay Peninsula by the presence of supra-axillary and ventrolateral glands (vs absent in the latter). Furthermore, <italic><tp:taxon-name><tp:taxon-name-part taxon-name-part-type="genus" reg="Leptobrachella">Leptobrachella</tp:taxon-name-part><tp:taxon-name-part taxon-name-part-type="species" reg="wumingensis">wumingensis</tp:taxon-name-part></tp:taxon-name></italic> sp. nov. and <italic><tp:taxon-name><tp:taxon-name-part taxon-name-part-type="genus" reg="Leptobrachella">L.</tp:taxon-name-part><tp:taxon-name-part taxon-name-part-type="species" reg="damingshanensis">damingshanensis</tp:taxon-name-part></tp:taxon-name></italic> are sympatric. <italic><tp:taxon-name><tp:taxon-name-part taxon-name-part-type="genus" reg="Leptobrachella">Leptobrachella</tp:taxon-name-part><tp:taxon-name-part taxon-name-part-type="species" reg="wumingensis">wumingensis</tp:taxon-name-part></tp:taxon-name></italic> sp. nov. can be differentiated from <italic><tp:taxon-name><tp:taxon-name-part taxon-name-part-type="genus" reg="Leptobrachella">L.</tp:taxon-name-part><tp:taxon-name-part taxon-name-part-type="species" reg="damingshanensis">damingshanensis</tp:taxon-name-part></tp:taxon-name></italic> by several characters, including smaller body size in males (<abbrev xmlns:xlink="http://www.w3.org/1999/xlink" xlink:title="snout-vent length" id="ABBRID0E2TBI" xlink:type="simple">SVL</abbrev> 26.0–26.7 mm vs 33.6–34.4 mm); indistinct orange glands on the proximal thigh area (vs a pair of distinct tangerine glands on the proximal thigh area); pale brown dorsal skin with brown markings and a shagreened and granular dorsal surface (vs rough dorsal skin with sparse tangerine tubercles and some short longitudinal ridges); the absence of toe webbing and lateral fringes on toes (vs rudimentary toes webbing and narrow lateral fringes on toes); distinct transverse dark brown bars on the dorsal surface of hindlimbs (vs indistinct transverse dark brown bars on the dorsal surface of hindlimbs); and different bioacoustics, including two types of calling models and dominant frequency at 6.0–7.5 kHz (vs a single calling model and dominant frequency at 4.6–5.2 kHz) (Fig. <xref ref-type="fig" rid="F4">4</xref>, Suppl. material <xref ref-type="supplementary-material" rid="S1">1</xref>: table S3).</p><p>According to the phylogenetic analysis, <italic><tp:taxon-name><tp:taxon-name-part taxon-name-part-type="genus" reg="Leptobrachella">L.</tp:taxon-name-part><tp:taxon-name-part taxon-name-part-type="species" reg="wumingensis">wumingensis</tp:taxon-name-part></tp:taxon-name></italic> sp. nov., <italic><tp:taxon-name><tp:taxon-name-part taxon-name-part-type="genus" reg="Leptobrachella">L.</tp:taxon-name-part><tp:taxon-name-part taxon-name-part-type="species" reg="damingshanensis">damingshanensis</tp:taxon-name-part></tp:taxon-name></italic>, <italic><tp:taxon-name><tp:taxon-name-part taxon-name-part-type="genus" reg="Leptobrachella">L.</tp:taxon-name-part><tp:taxon-name-part taxon-name-part-type="species" reg="nahangensis">nahangensis</tp:taxon-name-part></tp:taxon-name></italic>, and <italic><tp:taxon-name><tp:taxon-name-part taxon-name-part-type="genus" reg="Leptobrachella">L.</tp:taxon-name-part><tp:taxon-name-part taxon-name-part-type="species" reg="nyx">nyx</tp:taxon-name-part></tp:taxon-name></italic> constitute a monophyletic group (Fig. <xref ref-type="fig" rid="F2">2</xref>). In terms of morphology, <italic><tp:taxon-name><tp:taxon-name-part taxon-name-part-type="genus" reg="Leptobrachella">L.</tp:taxon-name-part><tp:taxon-name-part taxon-name-part-type="species" reg="wumingensis">wumingensis</tp:taxon-name-part></tp:taxon-name></italic> sp. nov. can be differentiated from <italic><tp:taxon-name><tp:taxon-name-part taxon-name-part-type="genus" reg="Leptobrachella">L.</tp:taxon-name-part><tp:taxon-name-part taxon-name-part-type="species" reg="nahangensis">nahangensis</tp:taxon-name-part></tp:taxon-name></italic> by its notably smaller body size in males (<abbrev xmlns:xlink="http://www.w3.org/1999/xlink" xlink:title="snout-vent length" id="ABBRID0EPWBI" xlink:type="simple">SVL</abbrev> 26.0–26.7 mm vs <abbrev xmlns:xlink="http://www.w3.org/1999/xlink" xlink:title="snout-vent length" id="ABBRID0ETWBI" xlink:type="simple">SVL</abbrev> 40.8 mm); lack of toe webbing (vs rudimentary toes webbing); pale brown dorsum with brown markings, a triangle-shaped marking between the eyes, an irregular brown marking on the scapular region, and a brown ‘Λ’ marking on the posterior dorsum (vs dorsum covered with irregular, diffuse dark gray and black spots); and iris that is bicolored, with the upper half copper and the lower half fading to silver (vs uniformly gold iris). Similarly, <italic><tp:taxon-name><tp:taxon-name-part taxon-name-part-type="genus" reg="Leptobrachella">L.</tp:taxon-name-part><tp:taxon-name-part taxon-name-part-type="species" reg="wumingensis">wumingensis</tp:taxon-name-part></tp:taxon-name></italic> sp. nov. differs from <italic><tp:taxon-name><tp:taxon-name-part taxon-name-part-type="genus" reg="Leptobrachella">L.</tp:taxon-name-part><tp:taxon-name-part taxon-name-part-type="species" reg="nyx">nyx</tp:taxon-name-part></tp:taxon-name></italic> in lacking toe webbing (vs rudimentary toes webbing); pale brown dorsum with brown markings, a triangle-shaped marking between eyes, an irregular brown marking on the scapular region, and a brown ‘Λ’ marking on the posterior of dorsum (vs dorsum being greyish brown with dark regularly set rounded spots); and flanks with small, irregular black spots and tangerine tubercles (vs flanks with poorly distinct spots).</p><p>In comparison to other recognized <italic><tp:taxon-name><tp:taxon-name-part taxon-name-part-type="genus" reg="Leptobrachella">Leptobrachella</tp:taxon-name-part></tp:taxon-name></italic> species from north of the Isthmus of Kra, <italic><tp:taxon-name><tp:taxon-name-part taxon-name-part-type="genus" reg="Leptobrachella">L.</tp:taxon-name-part><tp:taxon-name-part taxon-name-part-type="species" reg="wumingensis">wumingensis</tp:taxon-name-part></tp:taxon-name></italic> sp. nov. is distinguishable from smaller species such as <italic><tp:taxon-name><tp:taxon-name-part taxon-name-part-type="genus" reg="Leptobrachella">L.</tp:taxon-name-part><tp:taxon-name-part taxon-name-part-type="species" reg="applebyi">applebyi</tp:taxon-name-part></tp:taxon-name></italic> (19.6–22.3 mm in males), <italic><tp:taxon-name><tp:taxon-name-part taxon-name-part-type="genus" reg="Leptobrachella">L.</tp:taxon-name-part><tp:taxon-name-part taxon-name-part-type="species" reg="ardens">ardens</tp:taxon-name-part></tp:taxon-name></italic> (21.3–24.7 mm in males), <italic><tp:taxon-name><tp:taxon-name-part taxon-name-part-type="genus" reg="Leptobrachella">L.</tp:taxon-name-part><tp:taxon-name-part taxon-name-part-type="species" reg="aspera">aspera</tp:taxon-name-part></tp:taxon-name></italic> (22.4 mm in male), <italic><tp:taxon-name><tp:taxon-name-part taxon-name-part-type="genus" reg="Leptobrachella">L.</tp:taxon-name-part><tp:taxon-name-part taxon-name-part-type="species" reg="feii">feii</tp:taxon-name-part></tp:taxon-name></italic> (21.5–22.8 mm in males), <italic><tp:taxon-name><tp:taxon-name-part taxon-name-part-type="genus" reg="Leptobrachella">L.</tp:taxon-name-part><tp:taxon-name-part taxon-name-part-type="species" reg="korifi">korifi</tp:taxon-name-part></tp:taxon-name></italic> (22.7 mm in female), <italic><tp:taxon-name><tp:taxon-name-part taxon-name-part-type="genus" reg="Leptobrachella">L.</tp:taxon-name-part><tp:taxon-name-part taxon-name-part-type="species" reg="melica">melica</tp:taxon-name-part></tp:taxon-name></italic> (19.5–22.7 mm in males), <italic><tp:taxon-name><tp:taxon-name-part taxon-name-part-type="genus" reg="Leptobrachella">L.</tp:taxon-name-part><tp:taxon-name-part taxon-name-part-type="species" reg="murphyi">murphyi</tp:taxon-name-part></tp:taxon-name></italic> (23.2–24.9 mm in males), <italic><tp:taxon-name><tp:taxon-name-part taxon-name-part-type="genus" reg="Leptobrachella">L.</tp:taxon-name-part><tp:taxon-name-part taxon-name-part-type="species" reg="niveimontis">niveimontis</tp:taxon-name-part></tp:taxon-name></italic> (22.5–23.6 mm in males) and <italic><tp:taxon-name><tp:taxon-name-part taxon-name-part-type="genus" reg="Leptobrachella">L.</tp:taxon-name-part><tp:taxon-name-part taxon-name-part-type="species" reg="pluvialis">pluvialis</tp:taxon-name-part></tp:taxon-name></italic> (21.3–22.3 mm in males) due to its larger size (26.0–26.7 mm in males). Additionally, <italic><tp:taxon-name><tp:taxon-name-part taxon-name-part-type="genus" reg="Leptobrachella">L.</tp:taxon-name-part><tp:taxon-name-part taxon-name-part-type="species" reg="wumingensis">wumingensis</tp:taxon-name-part></tp:taxon-name></italic> sp. nov. is distinct from the notably larger <italic><tp:taxon-name><tp:taxon-name-part taxon-name-part-type="genus" reg="Leptobrachella">L.</tp:taxon-name-part><tp:taxon-name-part taxon-name-part-type="species" reg="sungi">sungi</tp:taxon-name-part></tp:taxon-name></italic> (48.3–52.7 mm in males) and <italic><tp:taxon-name><tp:taxon-name-part taxon-name-part-type="genus" reg="Leptobrachella">L.</tp:taxon-name-part><tp:taxon-name-part taxon-name-part-type="species" reg="zhangyapingi">zhangyapingi</tp:taxon-name-part></tp:taxon-name></italic> (45.8–52.5 mm in males).</p><p><italic><tp:taxon-name><tp:taxon-name-part taxon-name-part-type="genus" reg="Leptobrachella">Leptobrachella</tp:taxon-name-part><tp:taxon-name-part taxon-name-part-type="species" reg="wumingensis">wumingensis</tp:taxon-name-part></tp:taxon-name></italic> sp. nov. can be distinguished from <italic><tp:taxon-name><tp:taxon-name-part taxon-name-part-type="genus" reg="Leptobrachella">L.</tp:taxon-name-part><tp:taxon-name-part taxon-name-part-type="species" reg="aerea">aerea</tp:taxon-name-part></tp:taxon-name></italic>, <italic><tp:taxon-name><tp:taxon-name-part taxon-name-part-type="genus" reg="Leptobrachella">L.</tp:taxon-name-part><tp:taxon-name-part taxon-name-part-type="species" reg="alpina">alpina</tp:taxon-name-part></tp:taxon-name></italic>, <italic><tp:taxon-name><tp:taxon-name-part taxon-name-part-type="genus" reg="Leptobrachella">L.</tp:taxon-name-part><tp:taxon-name-part taxon-name-part-type="species" reg="dong">dong</tp:taxon-name-part></tp:taxon-name></italic>, <italic><tp:taxon-name><tp:taxon-name-part taxon-name-part-type="genus" reg="Leptobrachella">L.</tp:taxon-name-part><tp:taxon-name-part taxon-name-part-type="species" reg="eos">eos</tp:taxon-name-part></tp:taxon-name></italic>, <italic><tp:taxon-name><tp:taxon-name-part taxon-name-part-type="genus" reg="Leptobrachella">L.</tp:taxon-name-part><tp:taxon-name-part taxon-name-part-type="species" reg="firthi">firthi</tp:taxon-name-part></tp:taxon-name></italic>, <italic><tp:taxon-name><tp:taxon-name-part taxon-name-part-type="genus" reg="Leptobrachella">L.</tp:taxon-name-part><tp:taxon-name-part taxon-name-part-type="species" reg="graminicola">graminicola</tp:taxon-name-part></tp:taxon-name></italic>, <italic><tp:taxon-name><tp:taxon-name-part taxon-name-part-type="genus" reg="Leptobrachella">L.</tp:taxon-name-part><tp:taxon-name-part taxon-name-part-type="species" reg="isos">isos</tp:taxon-name-part></tp:taxon-name></italic>, <italic><tp:taxon-name><tp:taxon-name-part taxon-name-part-type="genus" reg="Leptobrachella">L.</tp:taxon-name-part><tp:taxon-name-part taxon-name-part-type="species" reg="khasiorum">khasiorum</tp:taxon-name-part></tp:taxon-name></italic>, <italic><tp:taxon-name><tp:taxon-name-part taxon-name-part-type="genus" reg="Leptobrachella">L.</tp:taxon-name-part><tp:taxon-name-part taxon-name-part-type="species" reg="laui">laui</tp:taxon-name-part></tp:taxon-name></italic>, <italic><tp:taxon-name><tp:taxon-name-part taxon-name-part-type="genus" reg="Leptobrachella">L.</tp:taxon-name-part><tp:taxon-name-part taxon-name-part-type="species" reg="liui">liui</tp:taxon-name-part></tp:taxon-name></italic>, <italic><tp:taxon-name><tp:taxon-name-part taxon-name-part-type="genus" reg="Leptobrachella">L.</tp:taxon-name-part><tp:taxon-name-part taxon-name-part-type="species" reg="murphyi">murphyi</tp:taxon-name-part></tp:taxon-name></italic>, <italic><tp:taxon-name><tp:taxon-name-part taxon-name-part-type="genus" reg="Leptobrachella">L.</tp:taxon-name-part><tp:taxon-name-part taxon-name-part-type="species" reg="purpurus">purpurus</tp:taxon-name-part></tp:taxon-name></italic>, <italic><tp:taxon-name><tp:taxon-name-part taxon-name-part-type="genus" reg="Leptobrachella">L.</tp:taxon-name-part><tp:taxon-name-part taxon-name-part-type="species" reg="shimentaina">shimentaina</tp:taxon-name-part></tp:taxon-name></italic>, <italic><tp:taxon-name><tp:taxon-name-part taxon-name-part-type="genus" reg="Leptobrachella">L.</tp:taxon-name-part><tp:taxon-name-part taxon-name-part-type="species" reg="tamdil">tamdil</tp:taxon-name-part></tp:taxon-name></italic>, <italic><tp:taxon-name><tp:taxon-name-part taxon-name-part-type="genus" reg="Leptobrachella">L.</tp:taxon-name-part><tp:taxon-name-part taxon-name-part-type="species" reg="yingjiangensis">yingjiangensis</tp:taxon-name-part></tp:taxon-name></italic>, <italic><tp:taxon-name><tp:taxon-name-part taxon-name-part-type="genus" reg="Leptobrachella">L.</tp:taxon-name-part><tp:taxon-name-part taxon-name-part-type="species" reg="yunkaiensis">yunkaiensis</tp:taxon-name-part></tp:taxon-name></italic> and <italic><tp:taxon-name><tp:taxon-name-part taxon-name-part-type="genus" reg="Leptobrachella">L.</tp:taxon-name-part><tp:taxon-name-part taxon-name-part-type="species" reg="zhangyapingi">zhangyapingi</tp:taxon-name-part></tp:taxon-name></italic> by the absence of lateral fringes on its toes (vs. wide lateral fringes); from <italic><tp:taxon-name><tp:taxon-name-part taxon-name-part-type="genus" reg="Leptobrachella">L.</tp:taxon-name-part><tp:taxon-name-part taxon-name-part-type="species" reg="aspera">aspera</tp:taxon-name-part></tp:taxon-name></italic>, <italic><tp:taxon-name><tp:taxon-name-part taxon-name-part-type="genus" reg="Leptobrachella">L.</tp:taxon-name-part><tp:taxon-name-part taxon-name-part-type="species" reg="bashaensis">bashaensis</tp:taxon-name-part></tp:taxon-name></italic>, <italic><tp:taxon-name><tp:taxon-name-part taxon-name-part-type="genus" reg="Leptobrachella">L.</tp:taxon-name-part><tp:taxon-name-part taxon-name-part-type="species" reg="bidoupensis">bidoupensis</tp:taxon-name-part></tp:taxon-name></italic>, <italic><tp:taxon-name><tp:taxon-name-part taxon-name-part-type="genus" reg="Leptobrachella">L.</tp:taxon-name-part><tp:taxon-name-part taxon-name-part-type="species" reg="bijie">bijie</tp:taxon-name-part></tp:taxon-name></italic>, <italic><tp:taxon-name><tp:taxon-name-part taxon-name-part-type="genus" reg="Leptobrachella">L.</tp:taxon-name-part><tp:taxon-name-part taxon-name-part-type="species" reg="botsfordi">botsfordi</tp:taxon-name-part></tp:taxon-name></italic>, <italic><tp:taxon-name><tp:taxon-name-part taxon-name-part-type="genus" reg="Leptobrachella">L.</tp:taxon-name-part><tp:taxon-name-part taxon-name-part-type="species" reg="bourreti">bourreti</tp:taxon-name-part></tp:taxon-name></italic>, <italic><tp:taxon-name><tp:taxon-name-part taxon-name-part-type="genus" reg="Leptobrachella">L.</tp:taxon-name-part><tp:taxon-name-part taxon-name-part-type="species" reg="chishuiensis">chishuiensis</tp:taxon-name-part></tp:taxon-name></italic>, <italic><tp:taxon-name><tp:taxon-name-part taxon-name-part-type="genus" reg="Leptobrachella">L.</tp:taxon-name-part><tp:taxon-name-part taxon-name-part-type="species" reg="damingshanensis">damingshanensis</tp:taxon-name-part></tp:taxon-name></italic>, <italic><tp:taxon-name><tp:taxon-name-part taxon-name-part-type="genus" reg="Leptobrachella">L.</tp:taxon-name-part><tp:taxon-name-part taxon-name-part-type="species" reg="dorsospina">dorsospina</tp:taxon-name-part></tp:taxon-name></italic>, <italic><tp:taxon-name><tp:taxon-name-part taxon-name-part-type="genus" reg="Leptobrachella">L.</tp:taxon-name-part><tp:taxon-name-part taxon-name-part-type="species" reg="feii">feii</tp:taxon-name-part></tp:taxon-name></italic>, <italic><tp:taxon-name><tp:taxon-name-part taxon-name-part-type="genus" reg="Leptobrachella">L.</tp:taxon-name-part><tp:taxon-name-part taxon-name-part-type="species" reg="flaviglandulosa">flaviglandulosa</tp:taxon-name-part></tp:taxon-name></italic>, <italic><tp:taxon-name><tp:taxon-name-part taxon-name-part-type="genus" reg="Leptobrachella">L.</tp:taxon-name-part><tp:taxon-name-part taxon-name-part-type="species" reg="fuliginosa">fuliginosa</tp:taxon-name-part></tp:taxon-name></italic>, <italic><tp:taxon-name><tp:taxon-name-part taxon-name-part-type="genus" reg="Leptobrachella">L.</tp:taxon-name-part><tp:taxon-name-part taxon-name-part-type="species" reg="jinshaensis">jinshaensis</tp:taxon-name-part></tp:taxon-name></italic>, <italic><tp:taxon-name><tp:taxon-name-part taxon-name-part-type="genus" reg="Leptobrachella">L.</tp:taxon-name-part><tp:taxon-name-part taxon-name-part-type="species" reg="jinyunensis">jinyunensis</tp:taxon-name-part></tp:taxon-name></italic>, <italic><tp:taxon-name><tp:taxon-name-part taxon-name-part-type="genus" reg="Leptobrachella">L.</tp:taxon-name-part><tp:taxon-name-part taxon-name-part-type="species" reg="korifi">korifi</tp:taxon-name-part></tp:taxon-name></italic>, <italic><tp:taxon-name><tp:taxon-name-part taxon-name-part-type="genus" reg="Leptobrachella">L.</tp:taxon-name-part><tp:taxon-name-part taxon-name-part-type="species" reg="mangshanensis">mangshanensis</tp:taxon-name-part></tp:taxon-name></italic>, <italic><tp:taxon-name><tp:taxon-name-part taxon-name-part-type="genus" reg="Leptobrachella">L.</tp:taxon-name-part><tp:taxon-name-part taxon-name-part-type="species" reg="maoershanensis">maoershanensis</tp:taxon-name-part></tp:taxon-name></italic>, <italic><tp:taxon-name><tp:taxon-name-part taxon-name-part-type="genus" reg="Leptobrachella">L.</tp:taxon-name-part><tp:taxon-name-part taxon-name-part-type="species" reg="niveimontis">niveimontis</tp:taxon-name-part></tp:taxon-name></italic>, <italic><tp:taxon-name><tp:taxon-name-part taxon-name-part-type="genus" reg="Leptobrachella">L.</tp:taxon-name-part><tp:taxon-name-part taxon-name-part-type="species" reg="pelodytoides">pelodytoides</tp:taxon-name-part></tp:taxon-name></italic>, <italic><tp:taxon-name><tp:taxon-name-part taxon-name-part-type="genus" reg="Leptobrachella">L.</tp:taxon-name-part><tp:taxon-name-part taxon-name-part-type="species" reg="petrops">petrops</tp:taxon-name-part></tp:taxon-name></italic>, <italic><tp:taxon-name><tp:taxon-name-part taxon-name-part-type="genus" reg="Leptobrachella">L.</tp:taxon-name-part><tp:taxon-name-part taxon-name-part-type="species" reg="puhoatensis">puhoatensis</tp:taxon-name-part></tp:taxon-name></italic>, <italic><tp:taxon-name><tp:taxon-name-part taxon-name-part-type="genus" reg="Leptobrachella">L.</tp:taxon-name-part><tp:taxon-name-part taxon-name-part-type="species" reg="purpuraventra">purpuraventra</tp:taxon-name-part></tp:taxon-name></italic>, <italic><tp:taxon-name><tp:taxon-name-part taxon-name-part-type="genus" reg="Leptobrachella">L.</tp:taxon-name-part><tp:taxon-name-part taxon-name-part-type="species" reg="shangsiensis">shangsiensis</tp:taxon-name-part></tp:taxon-name></italic>, <italic><tp:taxon-name><tp:taxon-name-part taxon-name-part-type="genus" reg="Leptobrachella">L.</tp:taxon-name-part><tp:taxon-name-part taxon-name-part-type="species" reg="sinorensis">sinorensis</tp:taxon-name-part></tp:taxon-name></italic>, <italic><tp:taxon-name><tp:taxon-name-part taxon-name-part-type="genus" reg="Leptobrachella">L.</tp:taxon-name-part><tp:taxon-name-part taxon-name-part-type="species" reg="suiyangensis">suiyangensis</tp:taxon-name-part></tp:taxon-name></italic>, <italic><tp:taxon-name><tp:taxon-name-part taxon-name-part-type="genus" reg="Leptobrachella">L.</tp:taxon-name-part><tp:taxon-name-part taxon-name-part-type="species" reg="sungi">sungi</tp:taxon-name-part></tp:taxon-name></italic>, <italic><tp:taxon-name><tp:taxon-name-part taxon-name-part-type="genus" reg="Leptobrachella">L.</tp:taxon-name-part><tp:taxon-name-part taxon-name-part-type="species" reg="tengchongensis">tengchongensis</tp:taxon-name-part></tp:taxon-name></italic>, <italic><tp:taxon-name><tp:taxon-name-part taxon-name-part-type="genus" reg="Leptobrachella">L.</tp:taxon-name-part><tp:taxon-name-part taxon-name-part-type="species" reg="ventripunctata">ventripunctata</tp:taxon-name-part></tp:taxon-name></italic>, <italic><tp:taxon-name><tp:taxon-name-part taxon-name-part-type="genus" reg="Leptobrachella">L.</tp:taxon-name-part><tp:taxon-name-part taxon-name-part-type="species" reg="verrucosa">verrucosa</tp:taxon-name-part></tp:taxon-name></italic>, <italic><tp:taxon-name><tp:taxon-name-part taxon-name-part-type="genus" reg="Leptobrachella">L.</tp:taxon-name-part><tp:taxon-name-part taxon-name-part-type="species" reg="wuhuangmontis">wuhuangmontis</tp:taxon-name-part></tp:taxon-name></italic>, <italic><tp:taxon-name><tp:taxon-name-part taxon-name-part-type="genus" reg="Leptobrachella">L.</tp:taxon-name-part><tp:taxon-name-part taxon-name-part-type="species" reg="wulingensis">wulingensis</tp:taxon-name-part></tp:taxon-name></italic>, <italic><tp:taxon-name><tp:taxon-name-part taxon-name-part-type="genus" reg="Leptobrachella">L.</tp:taxon-name-part><tp:taxon-name-part taxon-name-part-type="species" reg="yeae">yeae</tp:taxon-name-part></tp:taxon-name></italic>, and <italic><tp:taxon-name><tp:taxon-name-part taxon-name-part-type="genus" reg="Leptobrachella">L.</tp:taxon-name-part><tp:taxon-name-part taxon-name-part-type="species" reg="yunyangensis">yunyangensis</tp:taxon-name-part></tp:taxon-name></italic> by the absence of lateral fringes on its toes (vs. narrow lateral fringes). <italic><tp:taxon-name><tp:taxon-name-part taxon-name-part-type="genus" reg="Leptobrachella">Leptobrachella</tp:taxon-name-part><tp:taxon-name-part taxon-name-part-type="species" reg="wumingensis">wumingensis</tp:taxon-name-part></tp:taxon-name></italic> sp. nov. is also differentiated from <italic><tp:taxon-name><tp:taxon-name-part taxon-name-part-type="genus" reg="Leptobrachella">L.</tp:taxon-name-part><tp:taxon-name-part taxon-name-part-type="species" reg="aerea">aerea</tp:taxon-name-part></tp:taxon-name></italic>, <italic><tp:taxon-name><tp:taxon-name-part taxon-name-part-type="genus" reg="Leptobrachella">L.</tp:taxon-name-part><tp:taxon-name-part taxon-name-part-type="species" reg="botsfordi">botsfordi</tp:taxon-name-part></tp:taxon-name></italic>, <italic><tp:taxon-name><tp:taxon-name-part taxon-name-part-type="genus" reg="Leptobrachella">L.</tp:taxon-name-part><tp:taxon-name-part taxon-name-part-type="species" reg="crocea">crocea</tp:taxon-name-part></tp:taxon-name></italic>, <italic><tp:taxon-name><tp:taxon-name-part taxon-name-part-type="genus" reg="Leptobrachella">L.</tp:taxon-name-part><tp:taxon-name-part taxon-name-part-type="species" reg="graminicola">graminicola</tp:taxon-name-part></tp:taxon-name></italic>, <italic><tp:taxon-name><tp:taxon-name-part taxon-name-part-type="genus" reg="Leptobrachella">L.</tp:taxon-name-part><tp:taxon-name-part taxon-name-part-type="species" reg="eos">eos</tp:taxon-name-part></tp:taxon-name></italic>, <italic><tp:taxon-name><tp:taxon-name-part taxon-name-part-type="genus" reg="Leptobrachella">L.</tp:taxon-name-part><tp:taxon-name-part taxon-name-part-type="species" reg="firthi">firthi</tp:taxon-name-part></tp:taxon-name></italic>, <italic><tp:taxon-name><tp:taxon-name-part taxon-name-part-type="genus" reg="Leptobrachella">L.</tp:taxon-name-part><tp:taxon-name-part taxon-name-part-type="species" reg="isos">isos</tp:taxon-name-part></tp:taxon-name></italic>, <italic><tp:taxon-name><tp:taxon-name-part taxon-name-part-type="genus" reg="Leptobrachella">L.</tp:taxon-name-part><tp:taxon-name-part taxon-name-part-type="species" reg="pallida">pallida</tp:taxon-name-part></tp:taxon-name></italic>, <italic><tp:taxon-name><tp:taxon-name-part taxon-name-part-type="genus" reg="Leptobrachella">L.</tp:taxon-name-part><tp:taxon-name-part taxon-name-part-type="species" reg="petrops">petrops</tp:taxon-name-part></tp:taxon-name></italic>, and <italic><tp:taxon-name><tp:taxon-name-part taxon-name-part-type="genus" reg="Leptobrachella">L.</tp:taxon-name-part><tp:taxon-name-part taxon-name-part-type="species" reg="tuberosa">tuberosa</tp:taxon-name-part></tp:taxon-name></italic> by the presence of black spots on its flanks (vs. absent). <italic><tp:taxon-name><tp:taxon-name-part taxon-name-part-type="genus" reg="Leptobrachella">Leptobrachella</tp:taxon-name-part><tp:taxon-name-part taxon-name-part-type="species" reg="wumingensis">wumingensis</tp:taxon-name-part></tp:taxon-name></italic> sp. nov. differs from <italic><tp:taxon-name><tp:taxon-name-part taxon-name-part-type="genus" reg="Leptobrachella">L.</tp:taxon-name-part><tp:taxon-name-part taxon-name-part-type="species" reg="applebyi">applebyi</tp:taxon-name-part></tp:taxon-name></italic>, <italic><tp:taxon-name><tp:taxon-name-part taxon-name-part-type="genus" reg="Leptobrachella">L.</tp:taxon-name-part><tp:taxon-name-part taxon-name-part-type="species" reg="bidoupensis">bidoupensis</tp:taxon-name-part></tp:taxon-name></italic>, <italic><tp:taxon-name><tp:taxon-name-part taxon-name-part-type="genus" reg="Leptobrachella">L.</tp:taxon-name-part><tp:taxon-name-part taxon-name-part-type="species" reg="kalonensis">kalonensis</tp:taxon-name-part></tp:taxon-name></italic>, <italic><tp:taxon-name><tp:taxon-name-part taxon-name-part-type="genus" reg="Leptobrachella">L.</tp:taxon-name-part><tp:taxon-name-part taxon-name-part-type="species" reg="melica">melica</tp:taxon-name-part></tp:taxon-name></italic>, <italic><tp:taxon-name><tp:taxon-name-part taxon-name-part-type="genus" reg="Leptobrachella">L.</tp:taxon-name-part><tp:taxon-name-part taxon-name-part-type="species" reg="minima">minima</tp:taxon-name-part></tp:taxon-name></italic>, <italic><tp:taxon-name><tp:taxon-name-part taxon-name-part-type="genus" reg="Leptobrachella">L.</tp:taxon-name-part><tp:taxon-name-part taxon-name-part-type="species" reg="nahangensis">nahangensis</tp:taxon-name-part></tp:taxon-name></italic>, and <italic><tp:taxon-name><tp:taxon-name-part taxon-name-part-type="genus" reg="Leptobrachella">L.</tp:taxon-name-part><tp:taxon-name-part taxon-name-part-type="species" reg="tadungensis">tadungensis</tp:taxon-name-part></tp:taxon-name></italic> by the presence of shagreened and granular dorsal surface (vs smooth).</p><p>Lastly, <italic><tp:taxon-name><tp:taxon-name-part taxon-name-part-type="genus" reg="Leptobrachella">L.</tp:taxon-name-part><tp:taxon-name-part taxon-name-part-type="species" reg="wumingensis">wumingensis</tp:taxon-name-part></tp:taxon-name></italic> sp. nov. differs from other <italic><tp:taxon-name><tp:taxon-name-part taxon-name-part-type="genus" reg="Leptobrachella">Leptobrachella</tp:taxon-name-part></tp:taxon-name></italic> species in terms of acoustic features such as relatively high dominant frequencies and two distinct types of callings (Fig. <xref ref-type="fig" rid="F3">3</xref>, Suppl. material <xref ref-type="supplementary-material" rid="S1">1</xref>: table S3).</p></tp:treatment-sec><tp:treatment-sec><!--Section generated to contain objects referenced in tp:taxon-treatment.--><fig id="F1" position="float" orientation="portrait"><object-id xmlns:xlink="http://www.w3.org/1999/xlink" content-type="doi" xlink:type="simple">10.3897/zookeys.1178.106038.figure1</object-id><object-id xmlns:xlink="http://www.w3.org/1999/xlink" content-type="arpha" xlink:type="simple">77A9E22D-7413-52ED-937C-BD69343F3B21</object-id><label>Figure 1.</label><caption><p>Type locality of <italic><tp:taxon-name><tp:taxon-name-part taxon-name-part-type="genus" reg="Leptobrachella">L.</tp:taxon-name-part><tp:taxon-name-part taxon-name-part-type="species" reg="wumingensis">wumingensis</tp:taxon-name-part></tp:taxon-name></italic> sp. nov. (<bold>A</bold>) and its habitat (<bold>B</bold>).</p></caption><graphic xmlns:xlink="http://www.w3.org/1999/xlink" xlink:href="zookeys-1178-001_article-106038__-g001.jpg" position="float" orientation="portrait" xlink:type="simple" id="oo_899697.jpg"><uri content-type="original_file" xlink:type="simple">https://binary.pensoft.net/fig/899697</uri></graphic></fig><supplementary-material xmlns:xlink="http://www.w3.org/1999/xlink" id="S1" position="float" orientation="portrait" xlink:type="simple"><object-id content-type="doi" xlink:type="simple">10.3897/zookeys.1178.106038.suppl1</object-id><object-id content-type="zenodo_dep_id" xlink:type="simple">8312659</object-id><object-id content-type="arpha" xlink:type="simple">B182A443-60A5-5ECD-8399-10B8D67567BE</object-id><label>Supplementary material 1</label><caption><p>Supplementary information</p></caption><ext-link xlink:type="simple" ext-link-type="doi" xlink:href="10.3897/zookeys.1178.106038.suppl1">https://doi.org/10.3897/zookeys.1178.106038.suppl1</ext-link><statement content-type="dataType"><label>Data type</label><p>morphological, phylogenetic</p></statement><statement content-type="notes"><label>Explanation note</label><p><bold>table S1</bold>: Literature for morphological characters for species of the genus <italic><tp:taxon-name><tp:taxon-name-part taxon-name-part-type="genus" reg="Leptobrachella">Leptobrachella</tp:taxon-name-part></tp:taxon-name></italic>; <bold>table S2</bold>: Comparative material examined; <bold>table S3</bold>: Dominant frequency of advertisement calls of species available in the genus <italic><tp:taxon-name><tp:taxon-name-part taxon-name-part-type="genus" reg="Leptobrachella">Leptobrachella</tp:taxon-name-part></tp:taxon-name></italic>; <bold>table S4</bold>: Uncorrected <italic>p</italic>-distance in <italic><tp:taxon-name><tp:taxon-name-part taxon-name-part-type="genus" reg="Leptobrachella">Leptobrachella</tp:taxon-name-part></tp:taxon-name></italic> species based on 16S mtDNA fragments.</p></statement><media xlink:href="zookeys-1178-001_article-106038__-s001.xlsx" mimetype="application" mime-subtype="vnd.openxmlformats-officedocument.spreadsheetml.sheet" position="float" orientation="portrait" xlink:type="simple" id="oo_899702.xlsx"><uri content-type="original_file" xlink:type="simple">https://binary.pensoft.net/file/899702</uri></media><permissions><license xlink:type="simple"><license-p>This dataset is made available under the Open Database License (http://opendatacommons.org/licenses/odbl/1.0/). The Open Database License (ODbL) is a license agreement intended to allow users to freely share, modify, and use this Dataset while maintaining this same freedom for others, provided that the original source and author(s) are credited.</license-p></license></permissions><attrib specific-use="authors">Wei-Cai Chen, Wan-Xiao Peng, Peng Li, Gui-Dong Yu</attrib></supplementary-material><fig id="F2" position="float" orientation="portrait"><object-id xmlns:xlink="http://www.w3.org/1999/xlink" content-type="doi" xlink:type="simple">10.3897/zookeys.1178.106038.figure2</object-id><object-id xmlns:xlink="http://www.w3.org/1999/xlink" content-type="arpha" xlink:type="simple">9F28F879-9864-503F-BF4B-0D50AA5DF404</object-id><label>Figure 2.</label><caption><p><abbrev xmlns:xlink="http://www.w3.org/1999/xlink" xlink:title="Bayesian inference" id="ABBRID0EVMAI" xlink:type="simple">BI</abbrev> trees based on the 16S mtDNA fragments. Node support is indicated on branches as Bayesian posterior probabilities (upper half; &gt;0.95 = grey, 1 = black) and maximum likelihood support (lower half; &gt;70%&lt;90% = grey, &gt;90% = black).</p></caption><graphic xmlns:xlink="http://www.w3.org/1999/xlink" xlink:href="zookeys-1178-001_article-106038__-g002.jpg" position="float" orientation="portrait" xlink:type="simple" id="oo_899698.jpg"><uri content-type="original_file" xlink:type="simple">https://binary.pensoft.net/fig/899698</uri></graphic></fig><fig id="F3" position="float" orientation="portrait"><object-id xmlns:xlink="http://www.w3.org/1999/xlink" content-type="doi" xlink:type="simple">10.3897/zookeys.1178.106038.figure3</object-id><object-id xmlns:xlink="http://www.w3.org/1999/xlink" content-type="arpha" xlink:type="simple">179A3F13-BD58-53E9-A350-CD13323046E3</object-id><label>Figure 3.</label><caption><p>Advertisement calls spectrograms of <italic><tp:taxon-name><tp:taxon-name-part taxon-name-part-type="genus" reg="Leptobrachella">L.</tp:taxon-name-part><tp:taxon-name-part taxon-name-part-type="species" reg="wumingensis">wumingensis</tp:taxon-name-part></tp:taxon-name></italic> sp. nov.</p></caption><graphic xmlns:xlink="http://www.w3.org/1999/xlink" xlink:href="zookeys-1178-001_article-106038__-g003.jpg" position="float" orientation="portrait" xlink:type="simple" id="oo_899699.jpg"><uri content-type="original_file" xlink:type="simple">https://binary.pensoft.net/fig/899699</uri></graphic></fig></tp:treatment-sec><ref-list><ref id="B6"><mixed-citation xmlns:xlink="http://www.w3.org/1999/xlink" xlink:type="simple"><person-group><name name-style="western"><surname>Dubois</surname><given-names>A</given-names></name></person-group> (<year>1983</year>) <article-title>Note préliminaire sur le genre <italic><tp:taxon-name><tp:taxon-name-part taxon-name-part-type="genus">Leptolalax</tp:taxon-name-part></tp:taxon-name></italic> Dubois, 1980 (Amphibiens, Anoures), avec diagnose d’une espèce nouvelle du Vietnam.</article-title><source>Alytes</source><volume>2</volume>: <fpage>147</fpage>–<lpage>153</lpage>. <ext-link xlink:href="10.5962/p.297429" ext-link-type="doi" xlink:type="simple">https://doi.org/10.5962/p.297429</ext-link></mixed-citation></ref><ref id="B11"><mixed-citation xmlns:xlink="http://www.w3.org/1999/xlink" xlink:type="simple"><person-group><name name-style="western"><surname>Lathrop</surname><given-names>A</given-names></name><name name-style="western"><surname>Murphy</surname><given-names>RW</given-names></name><name name-style="western"><surname>Orlov</surname><given-names>N</given-names></name><name name-style="western"><surname>Ho</surname><given-names>CT</given-names></name></person-group> (<year>1998</year>) <article-title>Two new species of <italic><tp:taxon-name><tp:taxon-name-part taxon-name-part-type="genus">Leptolalax</tp:taxon-name-part></tp:taxon-name></italic> (<tp:taxon-name><tp:taxon-name-part taxon-name-part-type="order">Anura</tp:taxon-name-part></tp:taxon-name>: <tp:taxon-name><tp:taxon-name-part taxon-name-part-type="family">Megophryidae</tp:taxon-name-part></tp:taxon-name>) from northern Vietnam.</article-title><source><tp:taxon-name><tp:taxon-name-part taxon-name-part-type="class">Amphibia</tp:taxon-name-part></tp:taxon-name>-<tp:taxon-name><tp:taxon-name-part taxon-name-part-type="class">Reptilia</tp:taxon-name-part></tp:taxon-name></source><volume>19</volume>(<issue>3</issue>): <fpage>253</fpage>–<lpage>267</lpage>. <ext-link xlink:href="10.1163/156853898X00160" ext-link-type="doi" xlink:type="simple">https://doi.org/10.1163/156853898X00160</ext-link></mixed-citation></ref><ref id="B5"><mixed-citation xmlns:xlink="http://www.w3.org/1999/xlink" xlink:type="simple"><person-group><name name-style="western"><surname>Delorme</surname><given-names>M</given-names></name><name name-style="western"><surname>Dubois</surname><given-names>A</given-names></name><name name-style="western"><surname>Grosjean</surname><given-names>S</given-names></name><name name-style="western"><surname>Ohler</surname><given-names>A</given-names></name></person-group> (<year>2006</year>) <article-title>Une nouvelle ergotaxinomie des <tp:taxon-name><tp:taxon-name-part taxon-name-part-type="family">Megophryidae</tp:taxon-name-part></tp:taxon-name> (<tp:taxon-name><tp:taxon-name-part taxon-name-part-type="class">Amphibia</tp:taxon-name-part></tp:taxon-name>, <tp:taxon-name><tp:taxon-name-part taxon-name-part-type="order">Anura</tp:taxon-name-part></tp:taxon-name>).</article-title><source>Alytes</source><volume>24</volume>: <fpage>6</fpage>–<lpage>21</lpage>.</mixed-citation></ref><ref id="B12"><mixed-citation xmlns:xlink="http://www.w3.org/1999/xlink" xlink:type="simple"><person-group><name name-style="western"><surname>Matsui</surname><given-names>M</given-names></name></person-group> (<year>2006</year>) <article-title>Three new species of <italic><tp:taxon-name><tp:taxon-name-part taxon-name-part-type="genus">Leptolalax</tp:taxon-name-part></tp:taxon-name></italic> from Thailand (<tp:taxon-name><tp:taxon-name-part taxon-name-part-type="class">Amphibia</tp:taxon-name-part></tp:taxon-name>, <tp:taxon-name><tp:taxon-name-part taxon-name-part-type="order">Anura</tp:taxon-name-part></tp:taxon-name>, <tp:taxon-name><tp:taxon-name-part taxon-name-part-type="family">Megophryidae</tp:taxon-name-part></tp:taxon-name>).</article-title><source>Zoological Science</source><volume>23</volume>(<issue>9</issue>): <fpage>821</fpage>–<lpage>830</lpage>. <ext-link xlink:href="10.2108/zsj.23.821" ext-link-type="doi" xlink:type="simple">https://doi.org/10.2108/zsj.23.821</ext-link></mixed-citation></ref></ref-list></tp:taxon-treatment>
