# Supplementary material for: ﻿A new species of the genus Leptobrachella Smith 1925 (Amphibia, Anura, Megophryidae) from Guangxi, China
Source: Zookeys. 2023 Sep 1;1178:1–16. doi: 10.3897/zookeys.1178.106038 (PMC10492038; doi:10.3897/zookeys.1178.106038)
Supplement: Supplementary material 1 — Supplementary information [file zookeys-1178-001_article-106038__-s001.xlsx]

## Sheet: Table S1
Table S1. Literature for morphological characters for species of the genus Leptobrachella.
ID	Species	References
1	L. aerea (Rowley, Stuart, Richards, Phimmachak & Sivongxay, 2010)	Rowley et al. 2010c
2	L. alpina (Fei, Ye & Li, 1990)	Fei et al. 1990
3	L. applebyi (Rowley & Cao, 2009)	Rowley & Cao 2009
4	L. arayai (Matsui, 1997)	Matsui 1997
5	L. ardens (Rowley, Tran, Le, Dau, Peloso, Nguyen, Hoang, Nguyen & Ziegler, 2016)	Rowley et al. 2016
6	L. aspera Wang, Lyu, Qi & Wang, 2020	Wang et al. 2020
7	L. baluensis Smith, 1931	Smith 1931
8	L. bashaensis Lyu, Dai, Wei, He, Yuan, Shi, Zhou, Ran, Kuang, Guo, Wei & Yuan, 2020	Lyu et al. 2020
9	L. bidoupensis (Rowley, Le, Tran & Hoang, 2011)	Rowley et al. 2011
10	L. bijie Wang, Li, Li, Chen & Wang, 2019	Wang et al. 2019
11	L. bondangensis Eto, Matsui, Hamidy, Munir & Isk &ar, 2018	Eto et al. 2018
12	L. botsfordi (Rowley, Dau & Nguyen, 2013)	Rowley et al. 2013
13	L. bourreti (Dubois, 1983)	Dubois 1983
14	L. brevicrus Dring, 1983	Dring 1983; Eto et al. 2015
15	L. chishuiensis Li, Liu, Wei & Wang, 2020	Li et al. 2020
16	L. crocea (Rowley, Hoang, Le, Dau & Cao, 2010)	Rowley et al. 2010a
17	L. damingshanensis Chen, Yu, Cheng, Meng, Wei, Zhou, Lu, 2021	Chen et al. 2021a
18	L. dorsospina Wang, Lyu, Qi & Wang, 2020	Wang et al. 2020
19	L. dringi (Dubois, 1987)	Dubois 1987
20	L. dong Liu, Shi, Li, Zhang, Xiang, Wei, and Wang, 2023	Liu et al. 2023
21	L. eos (Ohler, Wollenberg, Grosjean, Hendrix, Vences, Ziegler & Dubois, 2011)	Ohler et al. 2011
22	L. feii Chen, Yuan & Che, 2020	Chen et al. 2020
23	L. firthi (Rowley, Hoang, Dau, Le & Cao, 2012)	Rowley et al. 2012
24	L. flaviglandulosa Chen, Wang & Che, 2020	Chen et al. 2020
25	L. fritinniens (Dehling & Matsui, 2013)	Dehling & Matsui 2013
26	L. fuliginosa (Matsui, 2006)	Matsui 2006
27	L. fusca Eto, Matsui, Hamidy, Munir & Isk &ar, 2018	Eto et al. 2018
28	L. gracilis (Günther, 1872)	Günther 1872; Dehling 2012b
29	L. graminicola Nguyen, Tapley, Nguyen, Luong & Rowley, 2021	Nguyen et al. 2021
30	L. hamidi (Matsui, 1997)	Matsui 1997
31	L. heteropus (Boulenger, 1900)	Boulenger 1900
32	L. isos (Rowley, Stuart, Neang, Hoang, Dau, Nguyen & Emmett, 2015)	Rowley et al. 2015
33	L. itiokai Eto, Matsui & Nishikawa, 2016	Eto et al. 2016
34	L. jinshaensis Cheng, Shi, Li, Liu, Li & Wang, 2021	Cheng et al. 2021
35	L. jinyunensis Shi, Shen, Wang, Jiang & Wang, 2023	Shi et al. 2023
36	L. juliandringi Eto, Matsui & Nishikawa, 2015	Eto et al. 2015
37	L. kajangensis (Grismer, Grismer & Youmans, 2004)	Grismer et al. 2004
38	L. kalonensis (Rowley, Tran, Le, Dau, Peloso, Nguyen, Hoang, Nguyen & Ziegler, 2016)	Rowley et al. 2016
39	L. kecil (Matsui, Belabut, Ahmad & Yong, 2009)	Matsui et al. 2009
40	L. khasiorum (Das, Tron, Rangad & Hooroo, 2010)	Das et al. 2010
41	L. korifi Matsui, Panha & Eto, 2023	Matsui et al. 2023
42	L. lateralis ( Anderson, 1871)	Anderson 1871; Humtsoe et al. 2008
43	L. laui (Sung, Yang & Wang, 2014)	Sung et al. 2014
44	L. liui (Fei & Ye, 1990)	Fei et al. 1990; Sung et al. 2014
45	L. macrops (Duong, Do, Ngo, Nguyen & Poyarkov, 2018)	Duong et al. 2018
46	L. maculosa (Rowley, Tran, Le, Dau, Peloso, Nguyen, Hoang, Nguyen & Ziegler, 2016)	Rowley et al. 2016
47	L. mangshanensis (Hou, Zhang, Hu, Li, Shi, Chen, Mo & Wang, 2018)	Hou et al. 2018
48	L. maoershanensis (Yuan, Sun, Chen, Rowley & Che, 2017)	Yuan et al. 2017
49	L. marmorata (Matsui, Zainudin & Nishikawa, 2014)	Matsui et al. 2014a
50	L. maura (Inger, Lakim, Biun & Yambun, 1997)	Inger et al. 1997
51	L. melanoleuca (Matsui, 2006)	Matsui 2006
52	L. melica (Rowley, Stuart, Neang & Emmett, 2010)	Rowley et al. 2010b
53	L. minima (Taylor, 1962)	Taylor 1962; Ohler et al. 2011
54	L. mjobergi Smith, 1925	Smith 1925
55	L. murphyi Chen, Suwannapoom, Wu, Poyarkov, Xu, Pawangkhanant & Che, 2021	Chen et al. 2021
56	L. nahangensis (Lathrop, Murphy, Orlov & Ho, 1998)	Lathrop et al. 1998
57	L. namdongensis Hoang, Nguyen, Luu, Nguyen & Jiang, 2019	Hoang et al. 2019
58	L. natunae (Günther, 1895)	Günther 1895
59	L. neangi Stuart & Rowley, 2020	Stuart & Rowley 2020
60	L. niveimontis Chen, Poyarkov, Yuan & Che, 2020	Chen et al. 2020
61	L. nokrekensis (Mathew & Sen, 2010)	Mathew & Sen 2010
62	L. nyx (Ohler, Wollenberg, Grosjean, Hendrix, Vences, Ziegler & Dubois, 2011)	Ohler et al. 2011
63	L. oshanensis (Liu, 1950)	Liu 1950; Shi et al. 2021
64	L. pallida (Rowley, Tran, Le, Dau, Peloso, Nguyen, Hoang, Nguyen & Ziegler, 2016)	Rowley et al. 2016
65	L. palmata Inger & Stuebing, 1992	Inger & Stuebing 1992
66	L. parva Dring, 1983	Dring 1983
67	L. pelodytoides (Boulenger, 1893)	Boulenger 1893; Ohler et al. 2011
68	L. petrops (Rowley, Dau, Hoang, Le, Cutajar & Nguyen, 2017)	Rowley et al. 2017a
69	L. picta (Malkmus, 1992)	Malkmus 1992
70	L. pingbianensis (Rao, Hui, Zhu & Ma, 2022 "2020")	Zhu & Rao 2022 "2020"
71	L. platycephala (Dehling, 2012)	Dehling 2012a
72	L. pluvialis (Ohler, Marquis, Swan & Grosjean, 2000)	Ohler et al. 2000
73	L. puhoatensis (Rowley, Dau & Cao, 2017)	Rowley et al. 2017b
74	L. purpuraventra Wang, Li, Li, Chen & Wang, 2019	Wang et al. 2019
75	L. purpurus (Yang, Zeng & Wang, 2018)	Yang et al. 2018
76	L. pyrrhops (Poyarkov, Rowley, Gogoleva, Vassilieva, Galoyan & Orlov, 2015)	Poyarkov et al. 2015
77	L. rowleyae (Nguyen, Poyarkov, Le, Vo, Ninh, Duong, Murphy & Sang, 2018)	Nguyen et al. 2018
78	L. sabahmontana (Matsui, Nishikawa & Yambun, 2014)	Matsui et al. 2014b
79	L. serasanae Dring, 1983	Dring 1983
80	L. shangsiensis Chen, Liao, Zhou & Mo, 2019	Chen et al. 2019
81	L. shiwanshanensis Chen, Peng, Pan, Liao, Liu & Huang, 2021	Chen et al. 2021b
82	L. shimentaina Wang, Lyu & Wang, 2022	Wang et al. 2022
83	L. sinorensis Matsui, Panha & Eto, 2023	Matsui et al. 2023
84	L. sola (Matsui, 2006)	Matsui 2006
85	L. suiyangensis Luo, Xiao, Gao & Zhou, 2020	Luo et al. 2020
86	L. sungi (Lathrop, Murphy, Orlov & Ho, 1998)	Lathrop et al. 1998
87	L. tadungensis (Rowley, Tran, Le, Dau, Peloso, Nguyen, Hoang, Nguyen & Ziegler, 2016)	Rowley et al. 2016
88	L. tamdil (Sengupta, Sailo, Lalremsanga, Das & Das, 2010)	Sengupta et al. 2010
89	L. tengchongensis (Yang, Wang, Chen & Rao, 2016)	Yang et al. 2016
90	L. tuberosa (Inger, Orlov & Darevsky, 1999)	Inger et al. 1999
91	L. ventripunctata (Fei, Ye & Li, 1990)	Fei et al. 1990, 2012; Wu et al. 2021
92	L. verrucosa Wang, Zeng, Lin & Li, 2022	Lin et al. 2022
93	L. wuhuangmontis Wang, Yang & Wang, 2018	Wang et al. 2018
94	L. wulingensis Qian, Xiao, Cao, Xiao & Yang, 2020	Qian et al. 2020
95	L. yeae Shi, Hou, Song, Jiang & Wang, 2021	Shi et al. 2021
96	L. yingjiangensis (Yang, Zeng & Wang, 2018)	Yang et al. 2018
97	L. yunyangensis Luo, Deng & Zhou, 2022	Luo et al. 2022
98	L. yunkaiensis Wang, Li, Lyu & Wang, 2018	Wang et al. 2018
99	L. zhangyapingi (Jiang, Yan, Suwannapoom, Chomdej & Che, 2013)	Jiang et al. 2013
	References
	Anderson J (1871) A list of the reptilian accession to the Indian Museum, Calcutta from 1865 to 1870, with a description of some new species. Journal of the Asiatic Society of Bengal 40: 12–39.
	Boulenger GA (1893) Concluding report on the reptiles and batrachians obtained in Burma by Signor L. Fea dealing with the collection made in Pegu and the Karin Hills in 1887–88. Annali del Museo Civico di Storia Naturale di Genova, 13: 304–347.
	Boulenger GA (1900) Descriptions of new batrachians and reptiles from the Larut Hills, Perak. Annals and Magazine of Natural History 6: 186–194. https://doi.org/10.1080/00222930008678356
	Chen JM, Xu K, Poyarkov Jr NA, Wang K, Yuan ZY, Hou M, Suwannapoom C, Wang J, Che J (2020) How little is known about “the little brown frogs”: description of three new species of the genus Leptobrachella (Anura: Megophryidae) from Yunnan Province, China. Zoological Research 41: 1–22. https://doi.org/10.24272/j.issn.2095-8137.2020.036
	Chen JM, Suwannapoom C, Wu YH, Poyarkov NA, Xu K, Pawangkhanant P, Che J (2021) Integrative taxonomy reveals a new species of Leptobrachella (Anura: Megophryidae) from the mountains of northern Thailand. Zootaxa 5052: 191–214. https://doi.org/10.11646/zootaxa.5072.2.8
	Chen WC, Liao X, Zhou SC, Mo YM (2019) A new species of Leptobrachella (Anura: Megophryidae) from southern Guangxi, China. Zootaxa 4563: 67–82. https://doi.org/10.11646/zootaxa.4563.1.3
	Chen WC, Peng WX, Pan WH, Liao NY, Liu YJ, Huang Y (2021a) A new species of Leptobrachella Smith 1925 (Anura: Megophryidae) from southern Guangxi, China. Zootaxa 5020: 581–596. https://doi.org/10.11646/zootaxa.5020.3.8
	Chen WC, Yu GD, Cheng ZY, Meng T, Wei H, Zhou GY, Lu YW (2021b) A new species of Leptobrachella (Anura: Megophryidae) from central Guangxi, China. Zoological Research 42(6): 783–788. https://doi.org/10.24272/j.issn.2095-8137.2021.179
	Cheng YL, Shi S, Li J, Liu J, Li SZ, Wang B (2021) A new species of the Asian leaf litter toad genus Leptobrachella Smith, 1925 (Anura, Megophryidae) from northwest Guizhou Province, China. ZooKeys 1021: 81–107. https://doi.org/10.3897/zookeys.1021.60729
	Das I, Tron RKL, Rangad D, Hooroo RN (2010) A new species of Leptolalax (Anura: Megophryidae) from the sacred groves of Mawphlang, Meghalaya, north-eastern India. Zootaxa 2339: 44–56. https://doi.org/10.11646/zootaxa.2339.1.2
	Dehling JM (2012a) Eine neue Art der Gattung Leptolalax (Anura: Megophryidae) vom Gunung Benom, Westmalaysia/A new species of the genus Leptolalax (Anura: Megophryidae) from Gunung Benom, Peninsular Malaysia. Sauria 34: 9–21.
	Dehling JM (2012b) Redescription of Leptolalax gracilis (Günther, 1872) from Borneo and taxonomic status of two populations of Leptolalax (Anura: Megophryidae) from Peninsular Malaysia. Zootaxa 3328: 20–34. https://doi.org/10.11646/zootaxa.3328.1.2
	Dehling JM, Matsui M (2013) A new species of Leptolalax (Anura: Megophryidae) from Gunung Mulu National Park, Sarawak, East Malaysia (Borneo). Zootaxa 3670: 33–44.
	Dring J (1983) Frogs of the genus Leptobrachella (Pelobatidae). Amphibia-Reptillia 4: 89–102. https://doi.org/10.1163/156853883X00012
	Dubois A (1983) Note préliminaire sur le genre Leptolalax Dubois, 1980 (Amphibiens, Anoures), avec diagnose d'une espèce nouvelle du Vietnam. Alytes 2: 147–153.
	Dubois A (1987) Miscellanea taxinomica batrachologica (I). Alytes 5: 7–95.
	Duong TV, Do DT, Ngo CD, Nguyen TQ, Poyarkov Jr NA (2018) A new species of the genus Leptolalax (Anura: Megophryidae) from southern Vietnam. Zoological Research 39: 181–196. https://doi.org/10.24272/j.issn.2095-8137.2018.009
	Eto K, Matsui M, Nishikawa K (2015) Description of a new species of the genus Leptobrachella (Amphibia, Anura, Megophryidae) from Borneo. Current Herpetology 34(2): 128–139. https://doi.org/10.5358/hsj.34.128
	Eto K, Matsui M, Nishikawa K (2016) A new highland species of dwarf litter frog genus Leptobrachella (Amphibia, Anura, Megophryidae) from Sarawak. Raffles Bulletin of Zoology 64: 194–203.
	Eto K, Matsui M, Hamidy A, Munir M, Iskandar DT (2018) Two new species of the genus Leptobrachella (Amphibia: Anura: Megophryidae) from Kalimantan, Indonesia. Current Herpetology 37(2): 95–105. https://doi.org/10.5358/hsj.37.95
	Fei L, Ye CY, Huang YZ (1990) Key to Chinese Amphibians. Publishing House for Scientific and Technological Literature, Chongqing.
	Fei L, Ye CY, Jiang JP (2012) Colored atlas of Chinese Amphibians and their distributions. Sichuan Publishing House of Science and Technology, Chengdu.
	Grismer LL, Grismer JL, Youmans TM (2004) A new species of Leptolalax (Anura: Megophryidae) from Pulau Tioman, West Malaysia. Asiatic Herpetological Research 10: 8–11.
	Günther A (1872) On the reptiles and amphibians of Borneo. Proceedings of the Scientific Meetings of the Zoological Society of London 1872: 586–600.
	Günther A (1895) Te reptiles and batrachians of the Natuna Islands. Novitates Zoologicae 2: 499–502.
	Hoang CV, Nguyen TT, Luu VQ, Nguyen TQ, Jiang JP (2019) A new species of Leptobrachella Smith 1925 (Anura: Megophryidae) from Thanh Hoa Province, Vietnam. Raffles Bulletin of Zoology 67: 536–556. https://doi.org/10.26107/RBZ-2019-0042
	Hou YM, Zhang MF, Hu F, Li SY, Shi SC, Chen J, Mo XY, Wang B (2018) A new species of the genus Leptolalax (Anura, Megophryidae) from Hunan, China. Zootaxa 4444(3): 247–266. https://doi.org/10.11646/zootaxa.4444.3.2
	Humtsoe LN, Bordoloi S, Ohler A, Dubois A (2008) Rediscovery of a long-known species, Ixalus lateralis Anderson, 1871. Zootaxa 1921: 24–34. https://doi.org/10.11646/zootaxa.1921.1.2
	Inger RF, Stuebing RB (1992 [“1991”]) A new species of frog of the genus Leptobrachella Smith (Anura: Pelobatidae), with a key to the species from Borneo. Raffles Bulletin of Zoology 39: 99–103.
	Inger RF, Stuebing RB, Tan F (1995) New species and new records of anurans from Borneo. Raffles Bulletin of Zoology 43: 115–132.
	Inger RF, Lakim M, Biun A, Yambun P (1997) A new species of Leptolalax (Anura: Megophryidae) from Borneo. Asiatic Herpetological Research 7: 48–50. https://doi.org/10.5962/bhl.part.18855
	Inger RF, Orlov N, Darevsky I (1999) Frogs of Vietnam: a report on new collections. Fieldiana Zoology 92: 1–46. https://doi.org/10.5962/bhl.title.3478
	Jiang K, Yan F, Suwannapoom C, Chomdej S, Che J (2013) A new species of the genus Leptolalax (Anura: Megophryidae) from northern Thailand. Asian Herpetological Research 4: 100–108. https://doi.org/10.3724/SP.J.1245.2013.00100
	Lathrop A, Murphy RW, Orlov N, Ho CT (1998) Two new species of Leptolalax (Anura: Megophryidae) from northern Vietnam. Amphibia-Reptilia 19: 253–267. https://doi.org/10.1163/156853898X00160
	Li SZ, Liu J, Wei G, Wang B (2020) A new species of the Asian leaf litter toad genus Leptobrachella (Amphibia, Anura, Megophryidae) from southwest China. ZooKeys 943: 91–118. https://doi.org/10.3897/zookeys.943.51572
	Lin SS, Li YH, Lu YH, Su HL, W, SB, Zhang QQ, Mo MJ, Xiao SJ, Pan Z, Pan HJ, Zeng ZC, Wang J (2022) A new species of the genus Leptobrachella (Anura, Megophryidae) from northwestern Guangdong Province, China. Herpetozoa, 35: 165–178. https://doi.org/10.3897/herpetozoa.35.e89981
	Liu CC (1950) Amphibians of western China. Fieldiana. Zoological Memoires 2: 1–397. https://doi.org/10.5962/bhl.part.4737
	Liu J, Shi S, Li S, Zhang M, Xiang S, Wei G, Wang B (2023) A new Asian leaf litter toad of the genus Leptobrachella (Amphibia, Anura, Megophryidae) from central south China. ZooKeys, 1149: 103–134.
	https://doi.org/10.3897/zookeys.1149.85895
	Luo T, Xiao N, Gao K, Zhou J (2020) A new species of Leptobrachella (Anura, Megophryidae) from Guizhou Province, China. ZooKeys 923: 115–140. https://doi.org/10.3897/zookeys.923.47172
	Luo T, Wang W, Peng D, Lei B, Deng H, Ji S, Huang H, Zhou J (2022) A new species of the Asian Leaf Litter Toad genus Leptobrachella (Amphibia, Anura, Megophryidae) from Chongqing City, Southwest China. Asian Herpetological Research 13: 75–95. https://dx.doi.org/10.16373/j.cnki.ahr.210052
	Lyu JC, Dai LL, Wei PF, He YH, Yuan ZY, Shi WL, Zhou SL, Ran SY, Kuang ZF, Guo X, Wei G, Yuan G (2020) A new species of the genus Leptobrachella Smith, 1925 (Anura, Megophryidae) from Guizhou, China. ZooKeys 1008: 139–157. https://doi.org/10.3897/zookeys.1008.56412
	Malkmus R (1992) Leptolalax pictus sp. nov. (Anura: Pelobatidae) vom Mount Kinabalu/NordBorneo. Sauria 14: 3–6.
	Mathew R, Sen N (2010 “2009”) Description of a new species of Leptobrachium Tschudi, 1838 (Amphibia: Anura: Megophryidae) from Meghalaya, India. Records of the Zoological Survey of India 109: 91–108.
	Matsui M (1997) Call characteristics of Malaysian Leptolalax with a description of two new species (Anura: Pelobatidae). Copeia 1997: 158–165. https://doi.org/10.2307/1447851
	Matsui M (2006) Three new species of Leptolalax from Thailand (Amphibia, Anura, Megophryidae). Zoological Science 23 (9): 821–830. https://doi.org/10.2108/zsj.23.821
	Matsui M, Belabut DM, Ahmad N, Yong HS (2009) A new species of Leptolalax (Amphibia, Anura, Megophryidae) from Peninsular Malaysia. Zoological Science 26(3): 243–247. https://doi.org/10.2108/zsj.26.243
	Matsui M, Dehling J M (2012) Notes on an enigmatic Bornean megophryid, Leptolalax dringi Dubois, 1987 (Amphibia: Anura). Zootaxa 3317(1): 49–58. https://doi.org/10.11646/zootaxa.3317.1.4
	Matsui M, Zainudin R, Nishikawa K (2014a) A new species of Leptolalax from Sarawak, Western Borneo (Anura: Megophryidae). Zoological Science 31(11): 773–779. https://doi.org/10.2108/zs140137
	Matsui M, Nishikawa K, Yambun P (2014b) A new Leptolalax from the mountains of Sabah, Borneo (Amphibia, Anura, Megophryidae). Zootaxa 3753(3): 440–452. https://doi.org/10.11646/zootaxa.3753.5.3
	Matsui M, Panha S, Eto K (2023) Two New Species of Leptobrachella from Northern Thailand (Amphibia, Anura, Megophryidae). Current Herpetology, 42(1): 83–97. https://doi.org/10.5358/hsj.42.83
	Nguyen LT, Poyarkov Jr NA, Le DT, Vo BD, Ninh HT, Duong TV, Murphy RW, Sang NV (2018) A new species of Leptolalax (Anura: Megophryidae) from Son Tra Peninsula, central Vietnam. Zootaxa 4388: 1–21. https://doi.org/10.11646/zootaxa.4388.1.1
	Nguyen LT, Tapley B, Nguyen CT, Luong HV, Rowley JJL (2021) A new species of Leptobrachella (Anura, Megophryidae) from Mount Pu Ta Leng, northwest Vietnam. Zootaxa 5016: 301–332. https://doi.org/10.11646/zootaxa.5016.3.1
	Ohler A, Marquis O, Swan S, Grosjean S (2000) Amphibian biodiversity of Hoang Lien Nature Reserve (Lao Cai Province, northern Vietnam) with description of two new species. Herpetozoa 13(1/2): 71–87.
	Ohler A, Wollenberg KC, Grosjean S, Hendrix R, Vences M, Ziegler T, Dubois A (2011) Sorting out Lalos: description of new species and additional taxonomic data on megophryid frogs from northern Indochina (genus Leptolalax, Megophryidae, Anura). Zootaxa 3147: 1–83. https://doi.org/10.11646/zootaxa.3147.1.1
	Poyarkov NJ, Rowley JJ, Gogoleva SI, Vassilieva AB, Galoyan EA, Orlov NL (2015) A new species of Leptolalax (Anura: Megophryidae) from the western Langbian Plateau, southern Vietnam. Zootaxa 3931(2): 221–252. https://doi.org/10.11646/zootaxa.3931.2.3
	Qian TY, Xiao X, Cao Y, Xiao NW, Yang DD (2020) A new species of Leptobrachella (Anura: Megophryidae) Smith, 1925 from Wuling Mountains in Hunan Province, China. Zootaxa 4816: 491–526. https://doi.org/10.11646/zootaxa.4816.4.4
	Rao D (2022 "2020") Atlas of Wildlife in Southwest China: Amphibian [in Chinese]. Zhu JG, and D Rao eds., Atlas of Wildlife in Southwest China: Amphibian: 1–448 (printed in 2020 but not distributed until 2022). Beijing, Beijing Publishing Group.
	Rowley JJ, Cao TT (2009) A new species of Leptolalax (Anura: Megophryidae) from central Vietnam. Zootaxa 2198: 51–60. https://doi.org/10.11646/zootaxa.2198.1.5
	Rowley JJ, Hoang DH, Le TTD, Dau QV, Cao TT (2010a) A new species of Leptolalax (Anura: Megophryidae) from Vietnam and further information on Leptolalax tuberosus. Zootaxa 2660: 33–45.
	Rowley JJ, Stuart BL, Neang T, Emmett DA (2010b) A new species of Leptolalax (Anura: Megophryidae) from northeastern Cambodia. Zootaxa 2567: 57–68. https://doi.org/10.11646/zootaxa.2567.1.3
	Rowley JJ, Stuart BL, Richards SJ, Phimmachak S, Sivongxay N (2010c) A new species of Leptolalax (Anura: Megophryidae) from Laos. Zootaxa 2681: 35–46. https://doi.org/10.11646/zootaxa.2681.1.3
	Rowley JJ, Le DTT, Tran DTA, Hoang DH (2011) A new species of Leptobrachella (Anura: Megophryidae) from southern Vietnam. Zootaxa 2796: 15–28. https://doi.org/10.11646/zootaxa.2796.1.2
	Rowley JJ, Hoang HD, Dau VQ, Le TTD, Cao TT (2012) A new species of Leptolalax (Anura: Megophryidae) from central Vietnam. Zootaxa 3321: 56–68. https://doi.org/10.11646/zootaxa.3321.1.4
	Rowley JJ, Dau VQ, Nguyen TT (2013) A new species of Leptolalax (Anura: Megophryidae) from the highest mountain in Indochina. Zootaxa 3737(4): 415–428. https://doi.org/10.11646/zootaxa.3737.4.5
	Rowley JJ, Stuart BL, Neang T, Hoang HD, Dau VQ, Nguyen TT, Emmett DA (2015) A new species of Leptolalax (Anura: Megophryidae) from Vietnam and Cambodia. Zootaxa 4039: 401–417. https://doi.org/10.11646/zootaxa.4039.3.1
	Rowley JJL, Tran DTA, Le DTT, Dau VQ, Peloso PLV, Nguyen TQ, Hoang HD, Nguyen TT, Ziegler T (2016) Five new, microendemic Asian Leaf-litter Frogs (Leptolalax) from the southern Annamite mountains, Vietnam. Zootaxa 4085(1): 63–102. https://doi.org/10.11646/zootaxa.4085.1.3
	Rowley JJ, Dau VQ, Hoang HD, Le DTT, Cutajar TP, Nguyen TT (2017a) A new species of Leptolalax (Anura: Megophryidae) from northern Vietnam. Zootaxa 4243: 544–564. https://doi.org/10.11646/zootaxa.4243.3.7
	Rowley JJ, Dau VQ, Cao TT (2017b) A new species of Leptolalax (Anura: Megophryidae) from Vietnam. Zootaxa 4273(1): 61–79. https://doi.org/10.11646/zootaxa.4273.1.5
	Sengupta S, Sailo S, Lalremsanga HT, Das A, Das I (2010) A new species of Leptolalax (Anura: Megophryidae) from Mizoram, north-eastern India. Zootaxa 2406: 56–68. https://doi.org/10.11646/zootaxa.2406.1.3
	Shi SC, Hou YM, Song ZB, Jiang JP, Wang B (2021) A New Leaf Litter Toad of Leptobrachella Smith, 1925 (Anura, Megophryidae) from Sichuan Province, China with Supplementary Description of L. oshanensis. Asian Herpetological Research 12(2): 143–166. https://doi.org/10.16373/j.cnki.ahr.200118
	Shi S, Shen T, Wang X, Jiang J, Wang B (2023) Multiple data sources reveal a new Asian leaf litter toad of Leptobrachella Smith, 1925 (Anura, Megophryidae) from southwestern China. Asian Herpetological Research, 14(1): 65–94.
	https://doi.org/10.16373/j.cnki.ahr.220065
	Smith MA (1925) Contributions to the herpetology of Borneo. Sarawak Museum Journal 3: 15–34.
	Smith MA (1931) The herpetology of Mt. Kinabalu, North Borneo, 13,455 ft. Bulletin of the Raffles Museum 5: 3–32.
	Stuart BL, Rowley JJL (2020) A new Leptobrachella (Anura: Megophryidae) from the Cardamom Mountains of Cambodia. Zootaxa 4834: 556–572. https://doi.org/10.11646/zootaxa.4834.4.4
	Sung YH, Yang JH, Wang YY (2014) A new species of Leptolalax (Anura: Megophryidae) from southern China. Asian Herpetological Research 5(2): 80–90. https://doi.org/10.3724/SP.J.1245.2014.00080
	Taylor EH (1962) The amphibian fauna of Thailand. University of Kansas Science Bulletin 43: 265–599.
	Wang J, Yang JH, Li Y, Lyu ZT, Zeng ZC, Liu ZY, Ye YH, Wang YY (2018) Morphology and molecular genetics reveal two new Leptobrachella species in southern China (Anura, Megophryidae). ZooKeys 776: 105–137. https://doi.org/10.3897/zookeys.776.22925
	Wang J, Li YL, Li Y, Chen HH, Zeng YJ, Shen JM, Wang YY (2019) Morphology, molecular genetics, and acoustics reveal two new species of the genus Leptobrachella from northwestern Guizhou Province, China (Anura, Megophryidae). ZooKeys 848: 119–154. https://doi.org/10.3897/zookeys.848.29181
	Wang J, Lyu ZT, Qi S, Zeng ZC, Zhang WX, Lu LS, Wang YY (2020) Two new Leptobrachella species (Anura, megophryidae) from the Yunnan-Guizhou Plateau, Southwestern China. ZooKeys 995: 97–125. https://doi.org/10.3897/zookeys.995.55939
	Wang J, Qi S, Dai KY, Lyu ZT, Zeng ZC, Chen HH, Chen HH, Li YQ, Zhao YY, Wang YZ, Wang YY (2022) A new Leptobrachella species (Anura, Megophryidae) from South China, with comments on the taxonomic status of L. chishuiensis and L. purpurus. Zoosystematics and Evolution 98(1): 165–180. https://doi.org/10.3897/zse.98.73162
	Wu YH, Pawangkhanant P, Chen JM, Gao W, Suwannapoom C, Che J (2021) Confirmation of Leptobrachella ventripunctata (Fei, Ye, and Li, 1990), based on molecular and morphological evidence in Thailand. Biodiversity Data Journal 9: e74097. https://doi.org/10.3897/BDJ.9.e74097
	Yang JH, Wang YY, Chen GL, Rao DQ (2016) A new species of the genus Leptolalax (Anura: Megophryidae) from Mt. Gaoligongshan of western Yunnan Province, China. Zootaxa 4088: 379–394. https://doi.org/10.11646/zootaxa.4088.3.4
	Yang JH, Zeng ZC, Wang YY (2018) Description of two new sympatric species of the genus Leptolalax (Anura: Megophryidae) from western Yunnan of China. PeerJ 6: e4586. https://doi.org/10.7717/peerj.4586
	Yuan ZY, Sun RD, Chen JM, Rowley JJ, Wu ZJ, Hou SB, et al (2017) A new species of the genus Leptolalax (Anura: Megophryidae) from Guangxi, China. Zootaxa 4300: 551–570. https://doi.org/10.11646/zootaxa.4300.4.5

## Sheet: Table S2
Table S2 Comparative material examined.
ID	Species	Voucher nos.	Locality
1	L. bourreti	NNU 201908012	Longsheng County, Guangxi, China
2	L. damingshanensis	NNU202103281–3	Wuming County, Guangxi, China (Type locality)
3	L. maoershanensis	NNU 00764–768	Xing’an County, Guangxi, China (Type locality)
4	L. shangsiensis	NNU 202103068–76	Shangsi County, Guangxi, China (Type locality)
5	L. shiwandashanensis	NNU 202103146, NNU 202103213–15, NNU 202103247–52,	Fangcheng City, Guangxi, China (Type locality)
	L. shiwandashanensis	NNU 202103259–62	Shangsi County, Guangxi, China (Type locality)
6	L. sungi	NNU00572–587	Shangsi County, Guangxi, China
	L. sungi	NNU00685–687	Lingyun County, Guangxi, China
7	L. ventripunctata	NNU20190712–13, NNU00527–533	Longlin County, Guangxi, China

## Sheet: Table S3
Table S3 Dominant frequency of advertisement calls of species available in the genus Leptobrachella.
ID	Species	Dominant frequency	Temperature	References
1	L. wumingensis	6.0–7.5 kHz	21.0 °C	This study		References
2	L. aerea	6.2–6.4 kHz	22.4 °C	Rowley et al. 2010b		Chen WC, Liao X, Zhou SC, Mo YM (2019) A new species of Leptobrachella (Anura: Megophryidae) from southern Guangxi, China. Zootaxa 4563: 67–82. https://doi.org/10.11646/zootaxa.4563.1.3
3	L. applebyi	3.9–4.3 kHz	21.5 °C	Rowley et al. 2009		Chen WC, Yu GD, Cheng ZY, Meng T, Wei H, Zhou GY, Lu YW (2021a) A new species of Leptobrachella (Anura: Megophryidae) from central Guangxi, China. Zoological Research 42(6): 783–788. https://doi.org/10.24272/j.issn.2095-8137.2021.179
4	L. ardens	3.1–3.4 kHz	23.6 °C	Rowley et al. 2016		Chen WC, Peng WX, Pan WH, Liao NY, Liu YJ, Huang Y (2021b) A new species of Leptobrachella Smith 1925 (Anura: Megophryidae) from southern Guangxi, China. Zootaxa 5020: 581–596. https://doi.org/10.11646/zootaxa.5020.3.8
5	L. bidoupensis	1.9–2.3 kHz	19.9 °C	Rowley et al. 2011		Cheng YL, Shi S, Li J, Liu J, Li SZ, Wang B (2021) A new species of the Asian leaf litter toad genus Leptobrachella Smith, 1925 (Anura, Megophryidae) from northwest Guizhou Province, China. ZooKeys 1021: 81–107. https://doi.org/10.3897/zookeys.1021.60729
6	L. bijie	4.5–4.8 kHz	17.0–18.0 °C	Shi et tal. 2023		Ding GH, Chen ZQ, Tang Y, Lin ZH (2019) The advertisement call of Leptobrachella liui Fei and Ye, 1990 (Anura: Megophryidae). Zootaxa, 4576(3), 588–590. https://doi.org/10.11646/zootaxa.4576.3.11
7	L. botsfordi	2.6–3.2 kHz	14 °C	Rowley et al. 2013		Li SZ, Liu J, Wei G, Wang B (2020) A new species of the Asian leaf litter toad genus Leptobrachella (Amphibia, Anura, Megophryidae) from southwest China. ZooKeys 943: 91–118. https://doi.org/10.3897/zookeys.943.51572
8	L. chishuiensis	6.1–6.3 kHz	20 °C	Li et al. 2020		Matsui M (1997) Call characteristics of Malaysian Leptolalax with a description of two new species (Anura: Pelobatidae). Copeia 1997: 158–165. https://doi.org/10.2307/1447851
9	L. crocea	2.6–3.0 kHz	21.6–25.1 °C	Rowley et al. 2010a		Matsui M (2006) Three new species of Leptolalax from Thailand (Amphibia, Anura, Megophryidae). Zoological Science 23 (9): 821–830. https://doi.org/10.2108/zsj.23.821
10	L. damingshanensis	4.6–5.2 kHz	23.0 °C	Chen et al. 2021a		Matsui M, Zainudin R, Nishikawa K (2014a) A new species of Leptolalax from Sarawak, Western Borneo (Anura: Megophryidae). Zoological Science 31(11): 773–779. https://doi.org/10.2108/zs140137
11	L. fuliginosa	2.3–2.4 kHz	19.3–19.6 °C	Matsui et al. 2006		Matsui M, Nishikawa K, Yambun P (2014b) A new Leptolalax from the mountains of Sabah, Borneo (Amphibia, Anura, Megophryidae). Zootaxa 3753(3): 440–452. https://doi.org/10.11646/zootaxa.3753.5.3
12	L. firthi	5.4–6.6 kHz	18.3–21.2º C	Rowley et al. 2012		Nguyen LT, Poyarkov Jr NA, Le DT, Vo BD, Ninh HT, Duong TV, Murphy RW, Sang NV (2018) A new species of Leptolalax (Anura: Megophryidae) from Son Tra Peninsula, central Vietnam. Zootaxa 4388: 1–21. https://doi.org/10.11646/zootaxa.4388.1.1
13	L. heteropus	2.8 kHz	21 °C	Matsui et al. 1997		Poyarkov NJ, Rowley JJ, Gogoleva SI, Vassilieva AB, Galoyan EA, Orlov NL (2015) A new species of Leptolalax (Anura: Megophryidae) from the western Langbian Plateau, southern Vietnam. Zootaxa 3931(2): 221–252. https://doi.org/10.11646/zootaxa.3931.2.3
14	L. isos	5.9–6.2 kHz	22.4–22.8 °C	Rowley et al. 2015		Rowley JJ, Hoang DH, Le TTD, Dau QV, Cao TT (2010a) A new species of Leptolalax (Anura: Megophryidae) from Vietnam and further information on Leptolalax tuberosus. Zootaxa 2660: 33–45.
15	L. jinshaensis	4.5–4.6 kHz	20 °C	Cheng et al. 2021		Rowley JJ, Stuart BL, Neang T, Emmett DA (2010b) A new species of Leptolalax (Anura: Megophryidae) from northeastern Cambodia. Zootaxa 2567: 57–68. https://doi.org/10.11646/zootaxa.2567.1.3
16	L. jinyunensis	4.1–4.2kHz	14.1–14.9 °C	Shi et al. 2023		Rowley JJ, Stuart BL, Richards SJ, Phimmachak S, Sivongxay N (2010c) A new species of Leptolalax (Anura: Megophryidae) from Laos. Zootaxa 2681: 35–46. https://doi.org/10.11646/zootaxa.2681.1.3
17	L. kalonensis	2.8 kHz	26.4 °C	Rowley et al. 2016		Rowley JJ, Le DTT, Tran DTA, Hoang DH (2011) A new species of Leptobrachella (Anura: Megophryidae) from southern Vietnam. Zootaxa 2796: 15–28. https://doi.org/10.11646/zootaxa.2796.1.2
18	L. liui	4.8–5.5 kHz	17.5 °C	Ding et al. 2019		Rowley JJ, Hoang HD, Dau VQ, Le TTD, Cao TT (2012) A new species of Leptolalax (Anura: Megophryidae) from central Vietnam. Zootaxa 3321: 56–68. https://doi.org/10.11646/zootaxa.3321.1.4
19	L. maculosa	2.7–2.8 kHz	23.3–24.1 °C	Rowley et al. 2016		Rowley JJ, Dau VQ, Nguyen TT (2013) A new species of Leptolalax (Anura: Megophryidae) from the highest mountain in Indochina. Zootaxa 3737(4): 415–428. https://doi.org/10.11646/zootaxa.3737.4.5
20	L. maura	5.2 kHz	unkown	Sukumaran et al. 2010		Rowley JJ, Stuart BL, Neang T, Hoang HD, Dau VQ, Nguyen TT, Emmett DA (2015) A new species of Leptolalax (Anura: Megophryidae) from Vietnam and Cambodia. Zootaxa 4039: 401–417. https://doi.org/10.11646/zootaxa.4039.3.1
21	L. marmorata	6.0–6.2 kHz	22.8 °C	Matsui et al. 2014b		Rowley JJL, Tran DTA, Le DTT, Dau VQ, Peloso PLV, Nguyen TQ, Hoang HD, Nguyen TT, Ziegler T (2016) Five new, microendemic Asian Leaf-litter Frogs (Leptolalax) from the southern Annamite mountains, Vietnam. Zootaxa 4085: 63–102. https://doi.org/10.11646/zootaxa.4085.1.3
22	L. melanoleuca	3.1–3.3 kHz	23.9 °C	Matsui et al. 2006		Rowley JJ, Dau VQ, Hoang HD, Le DTT, Cutajar TP, Nguyen TT (2017a) A new species of Leptolalax (Anura: Megophryidae) from northern Vietnam. Zootaxa 4243: 544–564. https://doi.org/10.11646/zootaxa.4243.3.7
23	L. melica	2.9–3.8 kHz	26.1 °C	Rowley et al. 2010c		Rowley JJ, Dau VQ, Cao TT (2017b) A new species of Leptolalax (Anura: Megophryidae) from Vietnam. Zootaxa 4273(1): 61–79. https://doi.org/10.11646/zootaxa.4273.1.5
24	L. oshanensis	4.0-4.5 kHz	19–22 °C	Shi et al. 2021		Shi SC, Hou YM, Song ZB, Jiang JP, Wang B. (2021) A New Leaf Litter Toad of Leptobrachella Smith, 1925 (Anura, Megophryidae) from Sichuan Province, China with Supplementary Description of L. oshanensis. Asian Herpetological Research 12(2): 143–166. https://doi.org/10.16373/j.cnki.ahr.200118
25	L. pallida	2.4–2.7 kHz	18.9 °C	Rowley et al. 2016		Shi S, Shen T, Wang X, Jiang J, Wang B (2023) Multiple data sources reveal a new Asian leaf litter toad of Leptobrachella Smith, 1925 (Anura, Megophryidae) from southwestern China. Asian Herpetological Research, 14(1): 65–94. https://doi.org/10.16373/j.cnki.ahr.220065
26	L. pelodytoides	6.4–6.6 kHz	22.7 °C	Cheng et al. 2021		Sukumaran J, Das I, Haas A. (2010) Descriptions of the advertisement calls of some Bornean frogs. Russian Journal of Herpetology 17: 189–194.
27	L. petrops	5.6–6.4 kHz	24.5–25.3 °C	Rowley et al. 2017b		Yang JH, Zeng ZC, Wang YY (2018) Description of two new sympatric species of the genus Leptolalax (Anura: Megophryidae) from western Yunnan of China. PeerJ 6(e4586): 1–32. https://doi.org/10.7717/peerj.4586
28	L. puhoatensis	4.9–5.6 kHz	22.3–25.8 °C	Rowley et al. 2017a
29	L. purpurus	4.3–4.5 kHz	15 °C	Yang et al. 2018
30	L. pyrrhops	1.9–2.2 kHz	25 °C	Poyarkov et al. 2015
31	L. rowleyae	2.6–3.0 kHz	21.6–25.1 °C	Nguyen et al. 2018
32	L. sabahmontanus	6.9–7.4 kHz	17.2–17.7 °C	Matsui et al. 2014a
33	L. shangsiensis	5.5–6.5 kHz	21.5°C	Chen et al. 2019
34	L. shiwandashanensis	5.3–5.7 kHz	23.0°C	Chen et al. 2021b
35	L. sola	3.1–3.2 kHz	24.2–24.3 °C	Matsui et al. 2006
36	L. tadungensis	2.6–3.1 kHz	12.9–22.3 °C	Rowley et al. 2016
37	L. tuberosa	2.6–2.8 kHz	22.5–24.5 °C	Cheng et al. 2021
38	L. ventripunctata	6.1–6.4 kHz	15 °C	Yang et al. 2018
39	L. yeae	4.6–4.8 kHz	15–22 °C	Shi et al. 2021
40	L. yingjiangensis	5.7–5.9 kHz	19 °C	Yang et al. 2018

## Sheet: Table S4
Table S4 Uncorrected p-distance in Leptobrachella species based on 16S mtDNA fragments.
ID	L. wumingensis sp. nov.
1	L. wumingensis sp. nov.	0.0092081
2	L. wumingensis sp. nov.	0.0092081	0
3	L. wumingensis sp. nov.	0.00188679	0.00188679	0.00188679
4	L. wumingensis sp. nov.	0.00188679	0.00188679	0.00188679	0
5	L. wumingensis sp. nov.	0	0	0	0.00188679	0.00188679
6	L. wumingensis sp. nov.	0	0	0	0.00188679	0.00188679	0
7	L. aereus	0.0890688	0.0890688	0.0890688	0.0890688	0.0890688	0.0890688	0.0890688
8	L. alpina	0.141414	0.141414	0.141414	0.141414	0.141414	0.141414	0.141414	0.0907216
9	L. applebyi	0.153082	0.153082	0.153082	0.151093	0.151093	0.153082	0.153082	0.126556	0.148148
10	L. arayai	0.155039	0.155039	0.155039	0.156977	0.156977	0.155039	0.155039	0.139004	0.17418	0.122984
11	L. ardens	0.142574	0.142574	0.142574	0.140594	0.140594	0.142574	0.142574	0.126033	0.13347	0.0669291	0.120482
12	L. aspera	0.105691	0.105691	0.105691	0.105691	0.105691	0.105691	0.105691	0.0613497	0.100823	0.137787	0.14553	0.133056
13	L. baluensis	0.16996	0.16996	0.16996	0.171937	0.171937	0.16996	0.16996	0.160825	0.178645	0.138833	0.13745	0.126253	0.161826
14	L. bashaensis	0.120229	0.120229	0.120229	0.120229	0.120229	0.120229	0.120229	0.0734694	0.0927419	0.145418	0.159223	0.133201	0.0860656	0.170635
15	L. bidoupensis	0.14881	0.14881	0.14881	0.146825	0.146825	0.14881	0.14881	0.128364	0.156057	0.0826772	0.138833	0.0785855	0.15	0.134538	0.147117
16	L. bijie	0.136015	0.136015	0.136015	0.137931	0.137931	0.136015	0.136015	0.0961145	0.07	0.145418	0.15534	0.141153	0.117284	0.182903	0.116635	0.15507
17	L. botsfordi	0.145914	0.145914	0.145914	0.143969	0.143969	0.145914	0.145914	0.108163	0.140562	0.123752	0.140873	0.111332	0.107724	0.160396	0.124514	0.12749	0.156556
18	L. bourreti	0.131313	0.131313	0.131313	0.131313	0.131313	0.131313	0.131313	0.0865979	0.052	0.13786	0.165984	0.12731	0.100823	0.170782	0.0866935	0.147844	0.056	0.144578
19	L. brevicrus	0.167355	0.167355	0.167355	0.169421	0.169421	0.167355	0.167355	0.164147	0.176972	0.144654	0.147917	0.150313	0.161638	0.089613	0.184647	0.15272	0.176715	0.172485	0.17735
20	L. chishuiensis	0.123984	0.123984	0.123984	0.123984	0.123984	0.123984	0.123984	0.0899796	0.0649087	0.134298	0.152577	0.134021	0.104938	0.173196	0.0912779	0.150515	0.0201207	0.126273	0.0466531	0.172786
21	L. crocea	0.16537	0.16537	0.16537	0.163424	0.163424	0.16537	0.16537	0.104082	0.150602	0.141717	0.140873	0.129225	0.132114	0.162698	0.136187	0.123506	0.158513	0.0942308	0.14257	0.164609	0.136456
22	L. damingshanensis	0.0756458	0.0793358	0.0793358	0.0735849	0.0735849	0.0716981	0.0716981	0.0846774	0.128257	0.140594	0.151923	0.126233	0.0850202	0.166667	0.125237	0.148221	0.123574	0.129344	0.12024	0.159836	0.112903	0.150579
23	L. damingshanensis	0.0738007	0.0774908	0.0774908	0.0735849	0.0735849	0.0716981	0.0716981	0.0846774	0.128257	0.140594	0.151923	0.126233	0.0850202	0.166667	0.125237	0.148221	0.123574	0.129344	0.12024	0.159836	0.112903	0.150579	0.0018315
24	L. damingshanensis	0.0738007	0.0774908	0.0774908	0.0735849	0.0735849	0.0716981	0.0716981	0.0846774	0.128257	0.140594	0.151923	0.126233	0.0850202	0.166667	0.125237	0.148221	0.123574	0.129344	0.12024	0.159836	0.112903	0.150579	0.0018315	0
25	L. dong	0.123203	0.123203	0.123203	0.123203	0.123203	0.123203	0.123203	0.0867769	0.0528455	0.13125	0.158333	0.122661	0.101031	0.1625	0.079918	0.143451	0.046748	0.136735	0.0101626	0.164147	0.0426829	0.132653	0.112016	0.112016	0.112016
26	L. dorsospina	0.134969	0.134969	0.134969	0.134969	0.134969	0.134969	0.134969	0.0987654	0.0528455	0.135417	0.155925	0.120332	0.106776	0.170124	0.0857143	0.149688	0.0569106	0.123732	0.0345528	0.170259	0.0609756	0.131846	0.115619	0.115619	0.115619	0.0386965
27	L. dringi	0.15873	0.15873	0.15873	0.160714	0.160714	0.15873	0.15873	0.149688	0.159509	0.143145	0.106509	0.136546	0.155602	0.150602	0.170635	0.140845	0.163022	0.15415	0.155419	0.150313	0.15735	0.158103	0.155512	0.155512	0.155512	0.14553	0.149068
28	L. eos	0.129897	0.129897	0.129897	0.129897	0.129897	0.129897	0.129897	0.0975104	0.0555556	0.132075	0.148536	0.125523	0.100209	0.165272	0.0823045	0.138075	0.0714286	0.119835	0.0432099	0.173246	0.0755102	0.123967	0.120654	0.120654	0.120654	0.0474227	0.0412371	0.14916
29	L. feii	0.0910931	0.0910931	0.0910931	0.0910931	0.0910931	0.0910931	0.0910931	0.0631365	0.106557	0.14553	0.15735	0.138716	0.0303644	0.165289	0.0816327	0.149378	0.110656	0.121457	0.110656	0.158798	0.102459	0.137652	0.0846774	0.0846774	0.0846774	0.106776	0.118609	0.161157	0.116424
30	L. firthi	0.121569	0.121569	0.121569	0.123529	0.123529	0.121569	0.121569	0.116564	0.137652	0.144578	0.156436	0.148	0.133745	0.177291	0.141454	0.148297	0.133072	0.145383	0.129555	0.1625	0.130346	0.155206	0.116732	0.116732	0.116732	0.125514	0.129098	0.15507	0.130165	0.13347
31	L. flaviglandulosa	0.102249	0.102249	0.102249	0.102249	0.102249	0.102249	0.102249	0.06639	0.0817996	0.13125	0.154321	0.133056	0.0948454	0.168399	0.0607287	0.137214	0.0817996	0.0995935	0.0838446	0.164147	0.0761317	0.115854	0.0955285	0.0955285	0.0955285	0.0845361	0.0882957	0.165984	0.0793319	0.0924025	0.118852
32	L. fritinniens	0.168337	0.168337	0.168337	0.166333	0.166333	0.168337	0.168337	0.142259	0.162887	0.150713	0.0952381	0.141988	0.148847	0.155556	0.178715	0.132114	0.174349	0.158	0.16701	0.155462	0.164927	0.152	0.15507	0.15507	0.15507	0.155136	0.154812	0.0732673	0.154661	0.148225	0.162	0.155602
33	L. fuliginosus	0.147638	0.147638	0.147638	0.149606	0.149606	0.147638	0.147638	0.123967	0.150101	0.109344	0.125498	0.0970297	0.129897	0.155378	0.15748	0.111111	0.153846	0.117647	0.148073	0.163561	0.143737	0.139216	0.130859	0.130859	0.130859	0.134021	0.135524	0.127237	0.135417	0.135524	0.158416	0.13347	0.12249
34	L. gracilis	0.169323	0.169323	0.169323	0.167331	0.167331	0.169323	0.169323	0.146444	0.197125	0.152439	0.10495	0.1417	0.16875	0.166667	0.191235	0.150101	0.197605	0.178926	0.184805	0.181628	0.189189	0.163022	0.175889	0.175889	0.175889	0.175365	0.1875	0.121032	0.177215	0.176349	0.182	0.173196	0.111776	0.141717
35	L. graminicola	0.138004	0.138004	0.138004	0.140127	0.140127	0.138004	0.138004	0.0982143	0.0669546	0.136364	0.163793	0.12959	0.111359	0.183983	0.114407	0.151188	0.052521	0.156118	0.0345572	0.170996	0.0570175	0.154008	0.130526	0.130526	0.130526	0.0285088	0.043956	0.150538	0.0534521	0.124169	0.121277	0.090708	0.164859	0.149254	0.192225
36	L. hamidi	0.161034	0.161034	0.161034	0.163022	0.163022	0.161034	0.161034	0.14405	0.163934	0.131579	0.0550098	0.129032	0.143451	0.146293	0.165339	0.145455	0.173307	0.144841	0.168033	0.158333	0.157676	0.144841	0.161736	0.161736	0.161736	0.160417	0.153846	0.100592	0.145263	0.151139	0.159363	0.156379	0.0813492	0.123506	0.10495	0.165948
37	L. heteropus	0.179752	0.179752	0.179752	0.181818	0.181818	0.179752	0.179752	0.171739	0.210191	0.166667	0.188797	0.165966	0.177489	0.17364	0.206186	0.168421	0.219008	0.194672	0.210191	0.182008	0.198276	0.190574	0.180328	0.180328	0.180328	0.193966	0.2	0.179752	0.201313	0.176724	0.209544	0.192719	0.177824	0.151452	0.193347	0.201699	0.16805
38	L. isos	0.123772	0.123772	0.123772	0.125737	0.125737	0.123772	0.123772	0.112936	0.136179	0.13253	0.142857	0.130261	0.117526	0.153693	0.139764	0.128514	0.139489	0.139764	0.126016	0.158664	0.128834	0.153543	0.118908	0.118908	0.118908	0.113636	0.127572	0.167331	0.126556	0.119342	0.111111	0.119097	0.162651	0.130952	0.180361	0.126068	0.145709	0.185031
39	L. itiokai	0.178571	0.178571	0.178571	0.178571	0.178571	0.178571	0.178571	0.168539	0.176072	0.14966	0.15991	0.160271	0.167043	0.103524	0.170404	0.162896	0.182022	0.163311	0.180995	0.0115207	0.179775	0.154362	0.168142	0.168142	0.168142	0.174603	0.17833	0.15873	0.182022	0.164045	0.175676	0.168182	0.1621	0.173034	0.190476	0.187654	0.169683	0.194774	0.176072
40	L. jinshaensis	0.132114	0.132114	0.132114	0.132114	0.132114	0.132114	0.132114	0.0920245	0.0507099	0.142562	0.150515	0.134021	0.100823	0.175258	0.0912779	0.152577	0.0201207	0.132383	0.0263692	0.170626	0.028169	0.14053	0.114919	0.114919	0.114919	0.0304878	0.0365854	0.153209	0.0510204	0.102459	0.132383	0.0823045	0.158664	0.141684	0.18711	0.0416667	0.1639	0.213362	0.124744	0.179775
41	L. juliandringi	0.178971	0.178971	0.178971	0.178971	0.178971	0.178971	0.178971	0.160271	0.15873	0.13242	0.151242	0.145455	0.163265	0.110865	0.150562	0.14123	0.168919	0.152809	0.152273	0.121212	0.166667	0.141573	0.170732	0.170732	0.170732	0.15262	0.154195	0.148064	0.153153	0.164786	0.176471	0.1621	0.155963	0.139955	0.157175	0.173697	0.152273	0.190931	0.170068	0.113333	0.162162
42	L. kajangensis	0.142857	0.142857	0.142857	0.144814	0.144814	0.142857	0.142857	0.13347	0.177419	0.135729	0.129921	0.127237	0.155419	0.150794	0.160156	0.133466	0.170588	0.145914	0.165323	0.154639	0.161224	0.140078	0.147573	0.147573	0.147573	0.155738	0.162933	0.160784	0.161491	0.150713	0.156863	0.143434	0.146825	0.123529	0.140039	0.17161	0.133858	0.136735	0.147348	0.165548	0.165306	0.150562
43	L. kalonensis	0.15873	0.15873	0.15873	0.160714	0.160714	0.15873	0.15873	0.132231	0.159836	0.102564	0.142	0.0848126	0.147609	0.144	0.152475	0.0493097	0.154455	0.135189	0.155738	0.169102	0.156057	0.133201	0.141732	0.141732	0.141732	0.151452	0.147303	0.142285	0.139583	0.146998	0.161355	0.144928	0.145749	0.123016	0.167677	0.159483	0.150905	0.186975	0.13745	0.182844	0.149897	0.163265	0.156746
44	L. kecil	0.175542	0.175542	0.175542	0.177515	0.177515	0.175542	0.175542	0.167702	0.172764	0.156942	0.173913	0.148297	0.173196	0.169661	0.185039	0.160643	0.193676	0.184314	0.180894	0.182573	0.179012	0.182353	0.170254	0.170254	0.170254	0.165289	0.180698	0.187008	0.173278	0.176591	0.201581	0.177551	0.185259	0.134387	0.178571	0.185897	0.175889	0.116803	0.160396	0.198198	0.183128	0.176471	0.122568	0.176
45	L. khasiorum	0.140998	0.140998	0.140998	0.143167	0.143167	0.140998	0.140998	0.130435	0.133038	0.152655	0.157549	0.156733	0.134396	0.178808	0.140086	0.15894	0.133621	0.150862	0.126386	0.178808	0.135135	0.155172	0.148387	0.148387	0.148387	0.119369	0.119639	0.163399	0.116705	0.145125	0.130435	0.118834	0.176211	0.145969	0.190372	0.114224	0.166302	0.19181	0.152505	0.194444	0.130631	0.172589	0.170259	0.165198	0.169197
46	L. korifi	0.135496	0.133588	0.133588	0.134875	0.134875	0.132948	0.132948	0.121399	0.104628	0.139721	0.146484	0.123506	0.120083	0.165669	0.140385	0.151394	0.104962	0.155512	0.100604	0.17119	0.097166	0.163386	0.130682	0.132576	0.132576	0.0940695	0.0961145	0.15	0.104723	0.129897	0.141732	0.109053	0.16129	0.162376	0.186373	0.0972516	0.156313	0.201663	0.142292	0.173815	0.0910931	0.162896	0.159763	0.154762	0.168986	0.13449
47	L. laui	0.124682	0.124682	0.124682	0.124682	0.124682	0.124682	0.124682	0.113111	0.111959	0.163636	0.171429	0.15544	0.127877	0.194301	0.0678392	0.170984	0.122137	0.118388	0.114504	0.196891	0.119593	0.138539	0.120907	0.120907	0.120907	0.117048	0.126904	0.183463	0.114504	0.122137	0.138817	0.0736041	0.194226	0.16624	0.2	0.117048	0.174026	0.21883	0.131443	0.214092	0.119593	0.19346	0.197468	0.170543	0.206633	0.12532	0.148718
48	L. liui	0.112705	0.112705	0.112705	0.112705	0.112705	0.112705	0.112705	0.0909091	0.0903491	0.14405	0.160083	0.13125	0.10883	0.164583	0.0649087	0.133333	0.100616	0.105906	0.0903491	0.158009	0.100616	0.120163	0.105906	0.105906	0.105906	0.0884774	0.0901639	0.15735	0.0854167	0.108384	0.115464	0.0590631	0.163522	0.134021	0.189583	0.0977778	0.158004	0.196544	0.113636	0.170068	0.0965092	0.161731	0.161224	0.136929	0.174538	0.10181	0.121901	0.0654912
49	L. macrops	0.154	0.154	0.154	0.156	0.156	0.154	0.154	0.13843	0.157025	0.105578	0.121457	0.0795229	0.156904	0.143145	0.156	0.0717131	0.163673	0.148297	0.152893	0.162105	0.157025	0.136273	0.14881	0.14881	0.14881	0.14405	0.145833	0.131846	0.148847	0.154489	0.155689	0.144958	0.132653	0.12	0.153374	0.16087	0.12831	0.188559	0.13	0.175	0.154959	0.15103	0.14257	0.0734127	0.167677	0.167038	0.15	0.167102
50	L. maculosa	0.136634	0.136634	0.136634	0.138614	0.138614	0.136634	0.136634	0.117769	0.139059	0.0866142	0.136	0.0610236	0.137214	0.133733	0.140316	0.0728346	0.146245	0.125	0.134969	0.15	0.141393	0.146825	0.123772	0.123772	0.123772	0.132505	0.134576	0.144578	0.135135	0.140787	0.149402	0.128364	0.156187	0.110672	0.157576	0.141935	0.152918	0.184486	0.133466	0.15991	0.139344	0.153846	0.142857	0.0705882	0.166	0.158242	0.140594	0.149485
51	L. mangshanensis	0.140625	0.140625	0.140625	0.140625	0.140625	0.140625	0.140625	0.0983607	0.107287	0.166	0.180198	0.155689	0.117043	0.187251	0.0541586	0.155689	0.135029	0.138943	0.111336	0.189583	0.10998	0.162427	0.139806	0.139806	0.139806	0.102881	0.104508	0.190476	0.0991736	0.114519	0.151277	0.0607287	0.194779	0.164032	0.205589	0.138298	0.187251	0.223602	0.151575	0.175676	0.10998	0.167043	0.18591	0.164683	0.200787	0.142857	0.153543	0.070529
52	L. maoershanensis	0.10664	0.10664	0.10664	0.10664	0.10664	0.10664	0.10664	0.0814664	0.105691	0.143737	0.14959	0.131148	0.0940695	0.171779	0.0498008	0.133197	0.110887	0.112903	0.0894309	0.175589	0.103239	0.127016	0.1	0.1	0.1	0.0899796	0.0997963	0.162218	0.0862423	0.095723	0.142276	0.0647773	0.168399	0.148676	0.179381	0.103297	0.160825	0.202991	0.12831	0.181208	0.101215	0.174888	0.151515	0.140816	0.171079	0.116331	0.125761	0.0877193
53	L. marmoratus	0.151093	0.151093	0.151093	0.153082	0.153082	0.151093	0.151093	0.139875	0.165984	0.119433	0.0392927	0.120968	0.147609	0.140281	0.165339	0.143434	0.163347	0.136905	0.157787	0.14375	0.157676	0.140873	0.149901	0.149901	0.149901	0.15	0.147609	0.0927022	0.143158	0.15942	0.145418	0.156379	0.0853175	0.121514	0.10495	0.159483	0.0451866	0.170124	0.149701	0.156109	0.155602	0.140909	0.120079	0.148893	0.175889	0.150985	0.154309	0.184416
54	L. maurus	0.156436	0.156436	0.156436	0.158416	0.158416	0.156436	0.156436	0.130977	0.159184	0.131048	0.0884086	0.126506	0.15528	0.153693	0.170635	0.144869	0.156746	0.164032	0.161224	0.149378	0.14876	0.148221	0.155206	0.155206	0.155206	0.143154	0.165631	0.102362	0.155136	0.154639	0.157058	0.147844	0.0950495	0.123016	0.0966469	0.16309	0.0825147	0.177686	0.145418	0.15991	0.157025	0.156109	0.115686	0.160321	0.15748	0.163399	0.159681	0.186047
55	L. melanoleucus	0.155206	0.155206	0.155206	0.153242	0.153242	0.155206	0.155206	0.131959	0.151822	0.117296	0.123506	0.106931	0.154321	0.147117	0.165029	0.123016	0.149606	0.136986	0.145749	0.14876	0.133197	0.1409	0.138402	0.138402	0.138402	0.133745	0.135246	0.133201	0.143451	0.157787	0.160079	0.143443	0.12249	0.0679612	0.149402	0.159574	0.12749	0.167702	0.154455	0.154709	0.137295	0.137387	0.129159	0.140873	0.152174	0.145652	0.158103	0.181122
56	L. melicus	0.142574	0.142574	0.142574	0.144554	0.144554	0.142574	0.142574	0.113636	0.127835	0.061144	0.128773	0.0492126	0.127083	0.134269	0.145129	0.0788955	0.135458	0.125498	0.125773	0.146444	0.128099	0.131474	0.130178	0.130178	0.130178	0.123173	0.12474	0.137097	0.12369	0.13278	0.14	0.129167	0.14664	0.10495	0.146045	0.123644	0.131579	0.160338	0.132	0.151584	0.132231	0.129545	0.139442	0.0946746	0.15261	0.150776	0.135729	0.163636
57	L. minima	0.106383	0.106383	0.106383	0.104449	0.104449	0.106383	0.106383	0.0606061	0.129032	0.15507	0.160396	0.156436	0.0770791	0.175889	0.110895	0.164683	0.134766	0.126214	0.118952	0.17732	0.105691	0.151456	0.0944123	0.0944123	0.0944123	0.108607	0.104082	0.168651	0.115464	0.0767677	0.1409	0.0897959	0.164329	0.143418	0.187251	0.141949	0.16501	0.189691	0.133333	0.167038	0.109756	0.161435	0.173828	0.162698	0.190945	0.147186	0.151277	0.109137
58	L. mjobergi	0.175197	0.175197	0.175197	0.177165	0.177165	0.175197	0.175197	0.160494	0.184049	0.15493	0.149105	0.142285	0.173554	0.0996094	0.171598	0.14257	0.182178	0.139764	0.180328	0.120408	0.174538	0.155819	0.175781	0.175781	0.175781	0.172199	0.173554	0.160321	0.158333	0.17284	0.16501	0.153527	0.16129	0.161355	0.174349	0.1875	0.15	0.185417	0.157371	0.13245	0.174538	0.119734	0.154455	0.146	0.188867	0.184615	0.165339	0.18299
59	L. murphyi	0.138144	0.138144	0.138144	0.138144	0.138144	0.138144	0.138144	0.105809	0.0938776	0.123431	0.141962	0.121086	0.126033	0.160752	0.109053	0.135699	0.102041	0.131148	0.0938776	0.169197	0.102041	0.155738	0.141104	0.141104	0.141104	0.0920245	0.0961145	0.15625	0.10352	0.127835	0.146694	0.0931677	0.163866	0.138716	0.161088	0.0927152	0.146138	0.194805	0.141079	0.177273	0.0979592	0.1621	0.156379	0.141667	0.186335	0.129252	0.0800821	0.141026
60	L. nahangensis	0.0873984	0.0873984	0.0873984	0.0873984	0.0873984	0.0873984	0.0873984	0.0571429	0.0987654	0.131524	0.139293	0.122661	0.0773931	0.151139	0.0778689	0.129167	0.109053	0.0894309	0.090535	0.150538	0.0946502	0.109756	0.0688259	0.0688259	0.0688259	0.0907216	0.0965092	0.134855	0.0981211	0.0770791	0.100823	0.0721649	0.138365	0.113402	0.156576	0.0957684	0.128898	0.168831	0.105155	0.15991	0.100823	0.151927	0.139344	0.127083	0.161157	0.116173	0.124224	0.107417
61	L. namdongensis	0.101338	0.101338	0.101338	0.10325	0.10325	0.101338	0.101338	0.0940695	0.100402	0.145129	0.145631	0.140873	0.0944559	0.174603	0.108365	0.150794	0.104762	0.126953	0.10241	0.161826	0.0989899	0.134766	0.0891841	0.0891841	0.0891841	0.0979592	0.0938776	0.153082	0.0860656	0.106339	0.113725	0.0835031	0.162651	0.143701	0.173307	0.103376	0.14741	0.194215	0.115914	0.168161	0.0949495	0.175281	0.154902	0.150198	0.16996	0.109442	0.118774	0.108586
62	L. neangi	0.148936	0.148936	0.148936	0.15087	0.15087	0.148936	0.148936	0.11359	0.148297	0.108268	0.12549	0.0960784	0.114053	0.139216	0.143133	0.108055	0.151163	0.112403	0.140281	0.143443	0.133065	0.137597	0.128599	0.128599	0.128599	0.12831	0.131846	0.13189	0.132924	0.119675	0.145914	0.125761	0.129225	0.0776699	0.150198	0.141053	0.116371	0.161885	0.122807	0.14823	0.139113	0.146341	0.125969	0.117647	0.154599	0.152688	0.1423	0.161209
63	L. niveimontis	0.133197	0.133197	0.133197	0.133197	0.133197	0.133197	0.133197	0.0989691	0.0567951	0.137214	0.155925	0.130705	0.100823	0.168399	0.0920245	0.141079	0.0486815	0.13442	0.0385396	0.177106	0.0567951	0.132383	0.115854	0.115854	0.115854	0.0426829	0.0487805	0.161826	0.0493827	0.108607	0.125257	0.0823045	0.16318	0.148148	0.191667	0.0526316	0.155925	0.202586	0.127835	0.187783	0.0324544	0.168182	0.163599	0.146998	0.189691	0.126126	0.0918367	0.122137
64	L. nyx	0.0736434	0.0736434	0.0736434	0.0755814	0.0755814	0.0736434	0.0736434	0.0631365	0.10998	0.134269	0.143141	0.125749	0.0736196	0.157371	0.109804	0.14	0.106299	0.123529	0.0977597	0.15	0.0901639	0.147059	0.0581395	0.0581395	0.0581395	0.0869565	0.101031	0.141434	0.101871	0.0631365	0.106719	0.0720165	0.138833	0.113095	0.172345	0.102784	0.14	0.168399	0.106931	0.162162	0.0942623	0.162528	0.145669	0.132	0.164683	0.126362	0.122772	0.100257
65	L. oshanensis	0.138943	0.138943	0.138943	0.136986	0.136986	0.138943	0.138943	0.10041	0.076	0.14741	0.166667	0.143141	0.121399	0.183267	0.125	0.153082	0.0174419	0.154599	0.054	0.182952	0.0221774	0.158513	0.128155	0.128155	0.128155	0.0487805	0.0589431	0.161034	0.0695297	0.112705	0.141176	0.0879346	0.174349	0.153846	0.195609	0.0588235	0.173307	0.216942	0.141732	0.188764	0.0221774	0.171558	0.172549	0.156746	0.189723	0.133621	0.111111	0.124682
66	L. pallida	0.157371	0.157371	0.157371	0.159363	0.159363	0.157371	0.157371	0.134855	0.160494	0.0930693	0.128773	0.0750988	0.154812	0.146586	0.152475	0.0494071	0.151093	0.135729	0.150206	0.161426	0.152577	0.139721	0.140316	0.140316	0.140316	0.145833	0.133333	0.139113	0.140167	0.152083	0.152305	0.141079	0.136456	0.11332	0.15587	0.151515	0.139676	0.185654	0.140562	0.174603	0.146392	0.15262	0.151697	0.0453649	0.167002	0.160793	0.143426	0.165375
67	L. parva	0.186373	0.186373	0.186373	0.188377	0.188377	0.186373	0.186373	0.169811	0.173554	0.138493	0.157576	0.150101	0.169102	0.125	0.185111	0.144309	0.179435	0.163347	0.171843	0.118367	0.171548	0.151697	0.176938	0.176938	0.176938	0.16318	0.160752	0.15587	0.163482	0.170478	0.182186	0.169456	0.160896	0.148594	0.174089	0.169892	0.161616	0.1875	0.176471	0.132287	0.169456	0.0202703	0.156	0.162272	0.183099	0.175439	0.174089	0.190231
68	L. pelodytoides	0.094518	0.094518	0.094518	0.0964083	0.0964083	0.094518	0.094518	0.0262097	0.112903	0.141153	0.141199	0.134653	0.0607287	0.16568	0.108571	0.146825	0.107075	0.132039	0.112903	0.162887	0.0973631	0.141748	0.0847458	0.0847458	0.0847458	0.0983607	0.106122	0.146535	0.106996	0.0564516	0.121331	0.0816327	0.144	0.117878	0.159046	0.120763	0.138889	0.175258	0.115686	0.169265	0.10142	0.169643	0.134766	0.138614	0.167323	0.140693	0.130769	0.124365
69	L. petrops	0.126706	0.126706	0.126706	0.124756	0.124756	0.126706	0.126706	0.104294	0.106426	0.145129	0.156746	0.134921	0.108607	0.164683	0.12233	0.146825	0.118677	0.136452	0.11245	0.15735	0.11336	0.140351	0.110251	0.110251	0.110251	0.1	0.0979592	0.157058	0.0965092	0.118367	0.129666	0.0875764	0.162651	0.141732	0.171315	0.113924	0.161355	0.202479	0.135827	0.161074	0.103239	0.164045	0.168627	0.140594	0.167984	0.0987124	0.113503	0.123737
70	L. pictus	0.171488	0.171488	0.171488	0.173554	0.173554	0.171488	0.171488	0.154348	0.17234	0.145263	0.102249	0.138365	0.168467	0.154167	0.178054	0.151261	0.178054	0.160494	0.170213	0.158333	0.166307	0.164609	0.161885	0.161885	0.161885	0.159827	0.159827	0.0613497	0.157895	0.174194	0.15942	0.168803	0.0534979	0.128364	0.121399	0.159483	0.0920245	0.178423	0.172199	0.174941	0.172786	0.178147	0.155419	0.148536	0.193018	0.172489	0.164583	0.192208
71	L. pluvialis	0.0933063	0.0933063	0.0933063	0.0933063	0.0933063	0.0933063	0.0933063	0.0509165	0.111801	0.131524	0.151767	0.137214	0.0717213	0.159091	0.0756646	0.1375	0.10883	0.114519	0.0973085	0.162338	0.0924025	0.124744	0.0808081	0.0808081	0.0808081	0.0954357	0.11157	0.148225	0.103093	0.0693878	0.119342	0.0665281	0.14557	0.130435	0.165618	0.112108	0.15272	0.174292	0.123711	0.169265	0.102669	0.163311	0.146091	0.135135	0.172199	0.130734	0.130165	0.111959
72	L. puhoatensis	0.107212	0.107212	0.107212	0.109162	0.109162	0.107212	0.107212	0.0961145	0.114688	0.146825	0.150495	0.140594	0.10883	0.170635	0.110465	0.144554	0.110895	0.129159	0.104628	0.165975	0.103239	0.142857	0.0988372	0.0988372	0.0988372	0.0961145	0.102249	0.157058	0.104723	0.116564	0.117878	0.089613	0.164659	0.143701	0.175299	0.105708	0.159363	0.198347	0.124016	0.172646	0.0991903	0.175281	0.162745	0.13834	0.16996	0.101075	0.107632	0.111111
73	L. purpuraventra	0.126195	0.126195	0.126195	0.128107	0.128107	0.126195	0.126195	0.0817996	0.064	0.137177	0.141473	0.125	0.0985626	0.168651	0.110687	0.150794	0.028463	0.146484	0.038	0.174274	0.0301811	0.15625	0.11575	0.11575	0.11575	0.0284553	0.0386179	0.152778	0.055102	0.104294	0.133072	0.0857143	0.166333	0.143701	0.189243	0.0420168	0.161034	0.202062	0.129412	0.181614	0.0181087	0.164045	0.158513	0.148221	0.169625	0.126882	0.0877863	0.126904
74	L. purpurus	0.120316	0.120316	0.120316	0.122288	0.122288	0.120316	0.120316	0.0848861	0.030303	0.130785	0.145418	0.124498	0.0895833	0.166667	0.0907298	0.136546	0.0450098	0.138614	0.0465587	0.161765	0.0529532	0.146535	0.111765	0.111765	0.111765	0.037037	0.037037	0.143713	0.035124	0.0892116	0.120316	0.0802469	0.152918	0.133733	0.189135	0.0489362	0.150301	0.197917	0.120792	0.168182	0.0346232	0.14123	0.162055	0.134269	0.169323	0.114967	0.0944882	0.0981912
75	L. pyrrhops	0.15368	0.15368	0.15368	0.151515	0.151515	0.15368	0.15368	0.133787	0.164444	0.111828	0.166302	0.0815451	0.156109	0.159389	0.157667	0.0858369	0.172786	0.137634	0.162222	0.183007	0.170787	0.144086	0.139485	0.139485	0.139485	0.157303	0.150901	0.161572	0.146119	0.157658	0.167756	0.144144	0.161148	0.130901	0.169231	0.157667	0.166302	0.168831	0.137555	0.201493	0.164045	0.16792	0.146552	0.0901288	0.169565	0.157895	0.160173	0.156812
76	L. rowleyae	0.140086	0.140086	0.140086	0.140086	0.140086	0.140086	0.140086	0.113082	0.124722	0.0873362	0.126915	0.0655022	0.136465	0.147321	0.12311	0.100437	0.12959	0.117517	0.122494	0.156909	0.128035	0.121951	0.128755	0.128755	0.128755	0.122768	0.129464	0.141256	0.130243	0.138085	0.14922	0.123318	0.145125	0.112088	0.153499	0.126214	0.137387	0.181604	0.140312	0.159453	0.130243	0.146453	0.155211	0.100437	0.170022	0.149254	0.125541	0.154667
77	L. sabahmontanus	0.161355	0.161355	0.161355	0.163347	0.163347	0.161355	0.161355	0.146138	0.164271	0.12753	0.0946746	0.133065	0.154167	0.154618	0.169661	0.133333	0.171657	0.149105	0.162218	0.154489	0.160083	0.153082	0.156126	0.156126	0.156126	0.154489	0.15625	0.0570866	0.149789	0.16805	0.151697	0.158763	0.0613861	0.111776	0.117063	0.157667	0.0848126	0.189189	0.166	0.163265	0.164241	0.157175	0.142012	0.136821	0.184158	0.170678	0.160643	0.192708
78	L. shangsiensis	0.0909091	0.0909091	0.0909091	0.0928433	0.0928433	0.0909091	0.0909091	0.0688259	0.125253	0.151394	0.154455	0.144841	0.0813008	0.170297	0.112186	0.149105	0.125	0.143689	0.121212	0.171843	0.111789	0.163107	0.0867052	0.0867052	0.0867052	0.110883	0.122449	0.152778	0.11134	0.082996	0.12549	0.0914634	0.15261	0.135827	0.173307	0.123142	0.145418	0.181443	0.127701	0.181208	0.113821	0.168161	0.162109	0.144841	0.188976	0.146868	0.145383	0.111111
79	L. shimentaiensis	0.102669	0.102669	0.102669	0.102669	0.102669	0.102669	0.102669	0.0950413	0.0925926	0.144351	0.158333	0.133612	0.111111	0.169102	0.050813	0.135699	0.100823	0.108163	0.0946502	0.169197	0.100823	0.122449	0.114286	0.114286	0.114286	0.0907216	0.0965092	0.161826	0.091858	0.110656	0.125773	0.0530612	0.167715	0.130165	0.179541	0.10245	0.160417	0.179654	0.128099	0.179545	0.100823	0.159817	0.157464	0.143451	0.170782	0.104308	0.128364	0.0555556
80	L. shiwandashanensis	0.0817121	0.0817121	0.0817121	0.0836576	0.0836576	0.0817121	0.0817121	0.0811359	0.132114	0.136273	0.149402	0.129741	0.0836735	0.166998	0.123047	0.138	0.13189	0.146771	0.128049	0.155602	0.118852	0.154599	0.102713	0.102713	0.102713	0.115702	0.127572	0.161677	0.114345	0.0813008	0.133858	0.110656	0.16499	0.126733	0.174	0.134615	0.148	0.18711	0.120316	0.163677	0.125	0.164786	0.151575	0.142	0.166667	0.15	0.140594	0.130102
81	L. sinorensis	0.13834	0.13834	0.13834	0.140316	0.140316	0.13834	0.13834	0.113872	0.102616	0.134269	0.152305	0.134	0.113872	0.15261	0.128205	0.154	0.105675	0.155512	0.0985915	0.167015	0.095723	0.17126	0.131373	0.131373	0.131373	0.0920245	0.0838446	0.16	0.0929752	0.123711	0.152475	0.100823	0.169355	0.156436	0.196393	0.109937	0.162325	0.197505	0.137177	0.174603	0.0875764	0.154897	0.17357	0.147705	0.190855	0.136659	0.0821918	0.120513
82	L. solus	0.192157	0.192157	0.192157	0.190196	0.190196	0.192157	0.192157	0.166667	0.199597	0.164	0.177515	0.161355	0.188525	0.165339	0.205479	0.165669	0.205882	0.187135	0.205645	0.178054	0.189796	0.17154	0.178988	0.178988	0.178988	0.190574	0.197959	0.180747	0.198758	0.179592	0.198428	0.184584	0.161034	0.145669	0.177866	0.205508	0.171598	0.0693878	0.183071	0.188764	0.197959	0.180587	0.11412	0.184891	0.103314	0.200431	0.199211	0.228426
83	L. suiyangensis	0.138132	0.138132	0.138132	0.140078	0.140078	0.138132	0.138132	0.095723	0.07	0.140873	0.147929	0.132673	0.106557	0.160396	0.122568	0.150495	0.0464217	0.155945	0.052	0.167702	0.0482897	0.163743	0.129344	0.129344	0.129344	0.0386179	0.054878	0.142574	0.0653061	0.102041	0.140351	0.0979592	0.155689	0.147348	0.178926	0.0546218	0.15873	0.207819	0.133072	0.174497	0.0321932	0.147982	0.167969	0.149901	0.17126	0.135484	0.0953307	0.13198
84	L. sungi	0.119675	0.119675	0.119675	0.119675	0.119675	0.119675	0.119675	0.0819672	0.115854	0.138144	0.154959	0.135802	0.0979592	0.154639	0.0934959	0.127572	0.119919	0.118952	0.103659	0.158458	0.112016	0.125	0.100604	0.100604	0.100604	0.1	0.108163	0.158763	0.109504	0.0934959	0.120902	0.0983607	0.158333	0.132653	0.178054	0.10989	0.152893	0.192719	0.117043	0.173034	0.112016	0.173815	0.158537	0.129363	0.17418	0.137079	0.134969	0.124051
85	L. tadungensis	0.136364	0.136364	0.136364	0.13834	0.13834	0.136364	0.136364	0.129897	0.155102	0.0984252	0.143713	0.0846457	0.153527	0.149402	0.149901	0.0629921	0.151874	0.124752	0.157143	0.162162	0.149284	0.138614	0.133333	0.133333	0.133333	0.150826	0.14876	0.144289	0.153527	0.144628	0.139165	0.130165	0.131579	0.114398	0.169355	0.152361	0.15261	0.171548	0.121272	0.173034	0.149284	0.158014	0.132673	0.0627451	0.157685	0.14693	0.146535	0.156812
86	L. tengchongensis	0.114504	0.114504	0.114504	0.116412	0.116412	0.114504	0.114504	0.0959184	0.11245	0.149105	0.141748	0.138889	0.110429	0.160396	0.110687	0.152778	0.0933333	0.136452	0.10241	0.161491	0.0969697	0.165692	0.109848	0.109848	0.109848	0.0938776	0.0836735	0.153082	0.0942623	0.108163	0.113725	0.0817996	0.160643	0.137795	0.181637	0.0949367	0.14741	0.198347	0.113949	0.165548	0.0909091	0.174888	0.158824	0.146245	0.18146	0.112069	0.101533	0.101266
87	L. tuberosa	0.146245	0.146245	0.146245	0.144269	0.144269	0.146245	0.146245	0.101871	0.140244	0.135081	0.140281	0.114688	0.109731	0.147773	0.138614	0.110664	0.156436	0.0787402	0.132114	0.159664	0.129897	0.0984252	0.127953	0.127953	0.127953	0.121901	0.119588	0.151394	0.117155	0.107216	0.155378	0.102669	0.137097	0.121756	0.164659	0.151709	0.144289	0.188406	0.11976	0.153318	0.119588	0.154023	0.147638	0.118952	0.194059	0.169197	0.151394	0.135897
88	L. ventripunctata	0.116505	0.116505	0.116505	0.118447	0.118447	0.116505	0.116505	0.0711382	0.106855	0.164	0.168986	0.163347	0.0708502	0.178926	0.123288	0.181637	0.133595	0.137864	0.108871	0.179381	0.100204	0.157282	0.0967118	0.0967118	0.0967118	0.108607	0.116327	0.170635	0.109959	0.0665323	0.136095	0.0877551	0.172345	0.15748	0.205179	0.146186	0.166998	0.204124	0.13834	0.165919	0.104294	0.164414	0.178082	0.173653	0.201183	0.164502	0.152174	0.124365
89	L. wuhuangmontis	0.0848485	0.0848485	0.0848485	0.0848485	0.0848485	0.0848485	0.0848485	0.0791075	0.117043	0.136929	0.135802	0.115702	0.0961145	0.154004	0.0894309	0.132505	0.124236	0.1222	0.104723	0.156989	0.114286	0.126273	0.0985915	0.0985915	0.0985915	0.101031	0.112936	0.159091	0.10559	0.0916497	0.12831	0.101031	0.154167	0.111111	0.172199	0.115556	0.151139	0.172414	0.112245	0.168161	0.114286	0.15991	0.134694	0.136364	0.156057	0.136054	0.14959	0.133333
90	L. wulingensis	0.128155	0.128155	0.128155	0.128155	0.128155	0.128155	0.128155	0.0944559	0.062249	0.129293	0.151575	0.116935	0.088843	0.169355	0.100775	0.139113	0.0596154	0.125	0.0421687	0.172996	0.0525253	0.134921	0.109827	0.109827	0.109827	0.0367347	0.0305499	0.141129	0.045082	0.104938	0.130952	0.0841889	0.162602	0.132	0.180162	0.0447761	0.159596	0.192872	0.123506	0.173815	0.040404	0.151584	0.163022	0.146586	0.178357	0.122538	0.0967118	0.11509
91	L. yeae	0.138728	0.138728	0.138728	0.136802	0.136802	0.138728	0.138728	0.0940695	0.068	0.139442	0.158203	0.125249	0.109053	0.17495	0.109615	0.15507	0.0477099	0.146771	0.038	0.182952	0.0523139	0.158513	0.120459	0.120459	0.120459	0.0325203	0.0406504	0.157058	0.055102	0.118852	0.131115	0.0858896	0.168337	0.142012	0.183633	0.0336134	0.165339	0.21281	0.131631	0.188764	0.0321932	0.162162	0.164706	0.156436	0.183794	0.131466	0.0921305	0.111959
92	L. yingjiangensis	0.136364	0.136364	0.136364	0.13834	0.13834	0.136364	0.136364	0.104167	0.104294	0.139394	0.142285	0.131048	0.106695	0.155556	0.112648	0.137097	0.100791	0.133466	0.100204	0.160677	0.102881	0.141434	0.130178	0.130178	0.130178	0.0893971	0.0893971	0.154618	0.085595	0.116667	0.13745	0.0929752	0.160243	0.134	0.183099	0.101075	0.145161	0.196653	0.127745	0.16476	0.0925926	0.139908	0.16501	0.127016	0.166	0.0889371	0.117296	0.0906736
93	L. yunkaiensis	0.118126	0.118126	0.118126	0.118126	0.118126	0.118126	0.118126	0.0989691	0.103306	0.153846	0.161826	0.147303	0.109731	0.162162	0.0728745	0.139004	0.110656	0.131148	0.0826446	0.183007	0.106776	0.137295	0.117886	0.117886	0.117886	0.0912863	0.10124	0.161826	0.0875	0.113402	0.127835	0.067623	0.165966	0.15528	0.177453	0.098434	0.167015	0.19697	0.128099	0.190909	0.0985626	0.175399	0.153374	0.149378	0.179012	0.115385	0.129897	0.0941476
94	L. yunyangensis	0.144195	0.139405	0.138318	0.134357	0.134357	0.132438	0.132438	0.0963115	0.0682731	0.141717	0.153696	0.131474	0.101031	0.165669	0.115163	0.14741	0.0571429	0.155206	0.060241	0.169102	0.0646465	0.157171	0.13806	0.139925	0.139925	0.0510204	0.0571429	0.151394	0.0614754	0.104723	0.129666	0.0862423	0.162651	0.138614	0.19	0.056962	0.155689	0.197095	0.126233	0.171558	0.0525253	0.153846	0.163386	0.151093	0.186508	0.119048	0.0910816	0.117647
95	L. zhangyapingi	0.124514	0.124514	0.124514	0.122568	0.122568	0.124514	0.124514	0.106122	0.118712	0.134921	0.166994	0.140594	0.112474	0.166008	0.128405	0.144554	0.118908	0.138132	0.122736	0.164948	0.107505	0.153696	0.104247	0.104247	0.104247	0.106339	0.106339	0.17357	0.104938	0.10387	0.12549	0.101626	0.166998	0.131631	0.187747	0.124736	0.161736	0.192623	0.11002	0.171492	0.115619	0.17226	0.155642	0.148221	0.172549	0.146237	0.143137	0.121519
[truncated: 47 more columns]
